# Supplementary material for: Measuring network rewiring over time
Source: PLoS One. 2019 Jul 24;14(7):e0220295. doi: 10.1371/journal.pone.0220295 (PMC6655784; doi:10.1371/journal.pone.0220295)
Supplement: S1 File — (XLSX) [file pone.0220295.s001.xlsx]

## Sheet: Fig1
Year	Absolute rewiring
2001	0.00845626
2002	0.00899894
2003	0.0154086
2004	0.00974231
2005	0.0123857
2006	0.00866991
2007	0.00920653
2008	0.0224415
2009	0.0226536
2010	0.0137335
2011	0.00569342
2012	0.00397
2013	0.00453514
2014	0.00134155

## Sheet: Fig2
Year	absolute_USA	absolute_China	absolute_German	relatve_USA	relatve_USA	relatve_German
2001	0.00848387	0.00449086	0.00216814	0.0134571	0.0196262	0.00413829
2002	0.0108347	0.00587174	0.00412456	-0.00624023	0.0129545	0.00315869
2003	0.00411164	0.0246058	0.00270574	-0.0476448	0.0360776	0.0133833
2004	0.0050983	0.0101124	0.00204115	-0.0394582	0.041079	-0.00271737
2005	0.00610966	0.00842986	0.00173196	-0.0302383	0.0300522	-0.0206364
2006	0.00291618	0.00319323	0.0014638	-0.0408758	0.025454	-0.00696426
2007	0.00705078	0.00669007	0.00211619	-0.0494592	0.0395827	0.000707428
2008	0.0104957	0.0169064	0.00188222	-0.0131315	0.0518766	-0.00449276
2009	0.0274002	0.0127201	0.0193705	-0.0539665	0.0872556	-0.0204058
2010	0.0113636	0.0154138	0.00547292	-0.0271238	0.0216655	-0.0140298
2011	0.00718834	0.00191152	0.00465839	-0.0211334	0.0246544	-0.00307056
2012	0.00420901	0.00211558	0.00263097	-0.0204337	0.0258823	-0.00675607
2013	0.0032509	0.000671291	0.00742843	-0.0200002	0.0434319	-0.020236
2014	0.00179749	0.000594345	0.00104977	-0.00502145	0.0134752	-0.000607566

## Sheet: Fig3
links	USA	China	Germany		density	USA	China	Germany
2000	200.39	118.217	202.12		2000	0.787152	0.556808	0.794997
2001	201.278	121.224	205.355		2001	0.79064	0.570718	0.807365
2002	203.265	126.399	209.947		2002	0.798445	0.594819	0.825419
2003	204.643	133.28	212.971		2003	0.803858	0.626646	0.837308
2004	206.874	137.79	211.426		2004	0.812264	0.647278	0.830868
2005	207.332	140.345	212.049		2005	0.814779	0.659572	0.833683
2006	208.836	141.936	213.683		2006	0.820329	0.667344	0.840107
2007	211.459	149.605	218.086		2007	0.830632	0.70216	0.857418
2008	212.202	152.79	216.634		2008	0.832818	0.717108	0.851335
2009	210.079	152.828	218.802		2009	0.824486	0.717287	0.859476
2010	210.195	152.625	218.347		2010	0.824941	0.716018	0.857689
2011	211.305	155.093	218.912		2011	0.828933	0.727596	0.85953
2012	211.464	158.772	219.449		2012	0.830652	0.744528	0.861639
2013	211.972	160.622	219.879		2013	0.832281	0.753203	0.863327
2014	212.845	161.319	218.125		2014	0.835709	0.756805	0.856817

## Sheet: Fig4
intermediate	absolute rewiring	relative rewiring	changes in network density	Index	OECD join year
Australia	0.141826	0.0109996	0.105468	OECD	1971
Austria	0.0542326	-0.00201189	0.094705	OECD	1961
Belgium	0.107335	-0.00141338	0.164814	OECD	1961
Canada	0.0884215	-0.0702684	0.125164	OECD	1961
Switzerland	0.0412856	-0.00742847	0.0922349	OECD	1961
Germany	0.0604242	-0.0785288	0.073829	OECD	1961
Denmark	0.105345	-0.00311036	0.127913	OECD	1961
France	0.111084	-0.0525676	0.0749913	OECD	1961
UK	0.0529343	-0.0692498	0.0964891	OECD	1961
Ireland	0.659653	-0.0329254	0.21299	OECD	1961
Italy	0.0951773	-0.0576257	0.11263	OECD	1962
Japan	0.0661355	-0.276805	0.0472671	OECD	1964
Luxembourg	0.076942	-0.0251148	0.260198	OECD	1961
Netherlands	0.261979	-0.0044798	0.104857	OECD	1961
Norway	0.247176	0.0003098	0.174172	OECD	1961
Portugal	0.233079	0.051235	0.163167	OECD	1961
Sweden	0.140209	-0.0210489	0.108065	OECD	1961
Turkey	0.0513446	-0.000146191	0.120749	OECD	1961
USA	0.112266	-0.36127	0.0579907	OECD	1961
Spain	0.290461	-0.00719699	0.101169	OECD	1961
Finland	0.187862	0.00302723	0.0931554	OECD	1969
Greece	0.223748	0.075451	0.121356	OECD	1961
Bulgaria	0.293786	0.100953	0.385957	Eastern Europe
Czech Republic	0.121018	0.030213	0.187942	Eastern Europe	1995
Estonia	0.0969634	0.0375455	0.307738	Eastern Europe	2010
Croatia	0.107654	0.0504173	0.222229	Eastern Europe
Hungary	0.142886	0.0629458	0.22485	Eastern Europe	1996
Lithuania	0.283959	0.145989	0.249273	Eastern Europe	2018
Latvia	0.171527	0.00703535	0.227755	Eastern Europe	2016
Romania	0.222551	0.0616897	0.287958	Eastern Europe
Russia	0.18479	0.0357299	0.0900747	Eastern Europe
Slovakia	0.216845	0.0467293	0.30392	Eastern Europe	2000
Slovenia	0.065132	0.0211225	0.21501	Eastern Europe	2010
Brazil	0.0214978	0.0244156	0.120591	Developing
China	0.114166	0.473068	0.199997	Developing
Cyprus	0.193309	0.0018719	0.115562	Developing
Indonesia	0.113037	0.00860363	0.117306	Developing
India	0.0798801	0.0545426	0.0880386	Developing
Korea	0.0726875	0.0214924	0.223417	Developing	1996
Mexico	0.0942686	-0.0848852	0.0675021	Developing	1994
Malta	0.499331	-0.0285088	0.171406	Developing
Poland	0.0709584	0.00577041	0.225858	Developing	1996
Taiwan	0.132317	-0.00903875	0.0992754	Developing

## Sheet: Fig5
country	CAGR, 2000-2014	absolute rewiring	relative rewiring	Country group
Australia	0.0137778	0.141826	0.0109996	1
Austria	0.00933717	0.0542326	-0.00201189	1
Belgium	0.00822061	0.107335	-0.00141338	1
Canada	0.00957886	0.0884215	-0.0702684	1
Switzerland	0.00785991	0.0412856	-0.00742847	1
Germany	0.0125483	0.0604242	-0.0785288	1
Denmark	0.00650288	0.105345	-0.00311036	1
France	0.00636077	0.111084	-0.0525676	1
UK	0.0107831	0.0529343	-0.0692498	1
Ireland	0.0329338	0.659653	-0.0329254	1
Italy	-0.00195001	0.0951773	-0.0576257	1
Japan	0.00834345	0.0661355	-0.276805	1
Luxembourg	0.00772166	0.076942	-0.0251148	1
Netherlands	0.00921691	0.261979	-0.0044798	1
Norway	0.00664758	0.247176	0.0003098	1
Portugal	0.00444298	0.233079	0.051235	1
Sweden	0.0140009	0.140209	-0.0210489	1
Turkey	0.0356252	0.0513446	-0.000146191	1
USA	0.00999602	0.112266	-0.3	1
Spain	0.00792208	0.290461	-0.00719699	1
Finland	0.0095686	0.187862	0.00302723	1
Greece	-0.000558482	0.223748	0.075451	1
Bulgaria	0.044795	0.293786	0.100953	2
Czech Republic	0.0255988	0.121018	0.030213	2
Estonia	0.0386428	0.0969634	0.0375455	2
Croatia	0.0227003	0.107654	0.0504173	2
Hungary	0.0239849	0.142886	0.0629458	2
Lithuania	0.0535798	0.283959	0.145989	2
Latvia	0.0485769	0.171527	0.00703535	2
Romania	0.04901	0.222551	0.0616897	2
Russia	0.0339623	0.18479	0.0357299	2
Slovakia	0.0394656	0.216845	0.0467293	2
Slovenia	0.0192186	0.065132	0.0211225	2
Brazil	0.0128918	0.0214978	0.0244156	3
China(=18.5)	0.08711	0.114166	0.473068	3
Cyprus	0.00696767	0.193309	0.0018719	3
Indonesia	0.0393452	0.113037	0.00860363	3
India	0.052726	0.0798801	0.0545426	3
Korea	0.0328171	0.0726875	0.0214924	3
Mexico	0.00589472	0.0942686	-0.0848852	3
Malta	0.0230954	0.499331	-0.0285088	3
Poland	0.037049	0.0709584	0.00577041	3

## Sheet: Fig6
fips	county	absolute rewiring(1990-2000)	absolute rewiring(2000-2010)
1001	Autauga, AL	0.00379652	0.0044067
1003	Baldwin, AL	0.000636832	0.000158364
1005	Barbour, AL	0.000624637	0.00157401
1007	Bibb, AL	0.0168866	0.00691181
1009	Blount, AL	0.0025327	0.00888613
1011	Bullock, AL	0.0157656	0.0103344
1013	Butler, AL	0.00326356	0.00169944
1015	Calhoun, AL	0.000651707	0.000691259
1017	Chambers, AL	0.004134	0.0572635
1019	Cherokee, AL	0.00441827	0.00495471
1021	Chilton, AL	0.00800846	0.00575083
1023	Choctaw, AL	0.00249197	0.0033956
1025	Clarke, AL	0.000706857	0.00262637
1027	Clay, AL	0.00127126	0.00364627
1029	Cleburne, AL	0.00552166	0.0123831
1031	Coffee, AL	0.00206246	0.00193642
1033	Colbert, AL	0.00119147	0.000886805
1035	Conecuh, AL	0.0101579	0.00592762
1037	Coosa, AL	0.00958465	0.00962735
1039	Covington, AL	0.000164354	0.000328961
1041	Crenshaw, AL	0.0149786	0.00566243
1043	Cullman, AL	0.000426183	0.000438555
1045	Dale, AL	0.00353643	0.00423137
1047	Dallas, AL	0.000352802	0.000384572
1049	DeKalb, AL	0.000338727	0.000651866
1051	Elmore, AL	0.0025584	0.0017442
1053	Escambia, AL	0.000981115	0.000802855
1055	Etowah, AL	0.000609711	0.000486697
1057	Fayette, AL	0.00416772	0.0026287
1059	Franklin, AL	0.000444979	0.00133748
1061	Geneva, AL	0.0047811	0.00532613
1063	Greene, AL	0.0273457	0.00829655
1065	Hale, AL	0.015453	0.00166802
1067	Henry, AL	0.0150374	0.00428111
1069	Houston, AL	0.000266581	0.000134297
1071	Jackson, AL	0.000356186	0.00113035
1073	Jefferson, AL	0.019444	0.000351693
1075	Lamar, AL	0.00217015	0.00278179
1077	Lauderdale, AL	0.000942329	0.00024034
1079	Lawrence, AL	0.0101163	0.0023791
1081	Lee, AL	0.00244685	0.000178626
1083	Limestone, AL	0.00181031	0.0156771
1085	Lowndes, AL	0.0254946	0.0291113
1087	Macon, AL	0.0159817	0.00689799
1089	Madison, AL	0.0665214	0.000194263
1091	Marengo, AL	0.00101588	0.0012646
1093	Marion, AL	0.000675327	0.00196305
1095	Marshall, AL	0.000167703	0.000322131
1097	Mobile, AL	0.00549672	0.000107911
1099	Monroe, AL	0.00123208	0.00130507
1101	Montgomery, AL	0.000720436	0.000355479
1103	Morgan, AL	0.000395865	0.00323639
1105	Perry, AL	0.00996522	0.0174528
1107	Pickens, AL	0.0120919	0.00834837
1109	Pike, AL	0.000552166	0.000910608
1111	Randolph, AL	0.00164522	0.00201727
1113	Russell, AL	0.0039081	0.00449196
1115	St. Clair, AL	0.00079582	0.00302381
1117	Shelby, AL	0.00122119	0.00477626
1119	Sumter, AL	0.00248445	0.0013806
1121	Talladega, AL	0.0018048	0.0037139
1123	Tallapoosa, AL	0.000977578	0.00103068
1125	Tuscaloosa, AL	0.0002065	0.000101017
1127	Walker, AL	0.00125585	0.00176655
1129	Washington, AL	0.0108008	0.00508946
1131	Wilcox, AL	0.00431297	0.00939297
1133	Winston, AL	0.00082168	0.00446647
4001	Apache, AZ	0.00104389	0.00063384
4003	Cochise, AZ	9.173e-05	0.000121937
4005	Coconino, AZ	0.000120466	0.000250999
4007	Gila, AZ	0.000314662	0.000582548
4009	Graham, AZ	0.00133628	0.000450907
4011	Greenlee, AZ	0.00933153	0.00140903
4012	La Paz, AZ	0.000440022	0.000875259
4013	Maricopa, AZ	0.0014419	0.000135433
4015	Mohave, AZ	0.000516952	0.00247026
4017	Navajo, AZ	0.000223932	8.60843e-05
4019	Pima, AZ	0.000296894	1.13408e-05
4021	Pinal, AZ	0.0159592	0.0195937
4023	Santa Cruz, AZ	0.000160748	0.000103388
4025	Yavapai, AZ	2.87946e-05	0.000264966
4027	Yuma, AZ	2.36092e-05	2.57457e-05
5001	Arkansas, AR	0.000180744	0.000269359
5003	Ashley, AR	0.00042314	0.000228277
5005	Baxter, AR	7.80445e-05	0.000729744
5007	Benton, AR	0.000223929	0.00029201
5009	Boone, AR	0.000689409	0.000305758
5011	Bradley, AR	0.00146871	0.0022321
5013	Calhoun, AR	0.0344355	0.0158082
5015	Carroll, AR	0.00029254	0.000307683
5017	Chicot, AR	0.00204657	0.00231252
5019	Clark, AR	0.000746435	0.00133213
5021	Clay, AR	0.00338715	0.00520666
5023	Cleburne, AR	0.00234393	0.00137197
5025	Cleveland, AR	0.00406529	0.00307494
5027	Columbia, AR	0.000436613	0.000376531
5029	Conway, AR	0.00841609	0.00581169
5031	Craighead, AR	0.000179608	0.000122433
5033	Crawford, AR	0.00058765	0.00100008
5035	Crittenden, AR	0.000679765	0.000794136
5037	Cross, AR	0.00124038	0.000841093
5039	Dallas, AR	0.00446734	0.00827128
5041	Desha, AR	0.00144671	0.001142
5043	Drew, AR	0.000924541	0.00145226
5045	Faulkner, AR	0.00159959	0.000449068
5047	Franklin, AR	0.00625093	0.00470018
5049	Fulton, AR	0.00720694	0.00699539
5051	Garland, AR	0.000261592	0.00016437
5053	Grant, AR	0.0051344	0.00385275
5055	Greene, AR	0.000437511	0.0011306
5057	Hempstead, AR	0.00123882	0.000656486
5059	Hot Spring, AR	0.00182458	0.00173238
5061	Howard, AR	0.00187916	0.000898579
5063	Independence, AR	0.00018875	0.000229141
5065	Izard, AR	0.00257996	0.00191836
5067	Jackson, AR	0.000963822	0.00183456
5069	Jefferson, AR	0.0011806	0.000183896
5071	Johnson, AR	0.000313505	0.000327426
5073	Lafayette, AR	0.00393436	0.00244749
5075	Lawrence, AR	0.0035605	0.00069035
5077	Lee, AR	0.0044505	0.00841286
5079	Lincoln, AR	0.00677958	0.0042859
5081	Little River, AR	0.00427682	0.0129766
5083	Logan, AR	0.000886235	0.000488898
5085	Lonoke, AR	0.00899306	0.00037188
5087	Madison, AR	0.00880924	0.00131559
5089	Marion, AR	0.0033126	0.00919525
5091	Miller, AR	0.00732956	0.000893472
5093	Mississippi, AR	0.000306237	0.000321935
5095	Monroe, AR	0.00197911	0.00758795
5097	Montgomery, AR	0.00335329	0.00213849
5099	Nevada, AR	0.00461045	0.00259401
5101	Newton, AR	0.00377813	0.0127648
5103	Ouachita, AR	0.00309108	0.000323196
5105	Perry, AR	0.0631705	0.0152434
5107	Phillips, AR	0.00184233	0.000240066
5109	Pike, AR	0.00219564	0.00509788
5111	Poinsett, AR	0.00750226	0.00304809
5113	Polk, AR	0.000213389	0.000270155
5115	Pope, AR	0.000346765	0.000264323
5117	Prairie, AR	0.00704477	0.00137683
5119	Pulaski, AR	0.00517799	0.000395238
5121	Randolph, AR	0.000702203	0.00131747
5123	St. Francis, AR	0.00112102	0.000904598
5125	Saline, AR	0.000823789	0.00148951
5127	Scott, AR	0.00145663	0.00164433
5129	Searcy, AR	0.00190772	0.00281941
5131	Sebastian, AR	0.000371174	0.000368733
5133	Sevier, AR	0.000235822	0.000885114
5135	Sharp, AR	0.00227799	0.00386812
5137	Stone, AR	0.000856755	0.000869612
5139	Union, AR	0.000356575	9.96511e-05
5141	Van Buren, AR	0.00360099	0.00382867
5143	Washington, AR	0.000691491	0.000555268
5145	White, AR	0.00114251	0.000230954
5147	Woodruff, AR	0.000776802	0.00350918
5149	Yell, AR	0.00291365	0.00693025
6001	Alameda, CA	0.353466	0.000104358
6003	Alpine, CA	0.0265912	0.046047
6005	Amador, CA	0.000695454	0.00221308
6007	Butte, CA	2.13872e-05	3.66524e-05
6009	Calaveras, CA	0.000444038	0.0012481
6011	Colusa, CA	0.00135336	0.000442263
6013	Contra Costa, CA	0.282405	0.000440874
6015	Del Norte, CA	3.94892e-05	0.000264539
6017	El Dorado, CA	0.00265192	0.000963516
6019	Fresno, CA	0.00756485	2.6355e-05
6021	Glenn, CA	0.0015116	0.000233211
6023	Humboldt, CA	4.61007e-05	8.52429e-06
6025	Imperial, CA	4.82001e-05	6.97921e-05
6027	Inyo, CA	0.00019094	0.000507187
6029	Kern, CA	0.814362	7.73197e-06
6031	Kings, CA	0.000752005	0.000514863
6033	Lake, CA	0.000695861	0.000461565
6035	Lassen, CA	0.000217627	0.00200038
6037	Los Angeles, CA	0.195404	0.0398491
6039	Madera, CA	0.00291259	0.00141277
6041	Marin, CA	0.00184781	0.00144441
6043	Mariposa, CA	0.00152768	0.00125357
6045	Mendocino, CA	6.14725e-05	0.000160496
6047	Merced, CA	0.00159313	0.000100717
6049	Modoc, CA	0.000467853	0.000522084
6051	Mono, CA	0.00101802	0.001834
6053	Monterey, CA	0.00202983	7.30368e-05
6055	Napa, CA	0.0016973	0.000378028
6057	Nevada, CA	0.000562805	0.000463674
6059	Orange, CA	0.304149	0.413757
6061	Placer, CA	0.00318784	0.00197272
6063	Plumas, CA	0.00025489	0.000451744
6065	Riverside, CA	0.322521	0.000358805
6067	Sacramento, CA	0.30647	6.60623e-05
6069	San Benito, CA	0.0211767	0.00324268
6071	San Bernardino, CA	0.714169	0.000323965
6073	San Diego, CA	0.00407012	0.00125186
6075	San Francisco, CA	0.650064	0.000240855
6077	San Joaquin, CA	0.0038288	0.000223431
6079	San Luis Obispo, CA	0.00010435	9.6073e-05
6081	San Mateo, CA	0.620317	0.00025361
6083	Santa Barbara, CA	0.00083897	8.99655e-05
6085	Santa Clara, CA	0.72346	4.64379e-05
6087	Santa Cruz, CA	0.000364022	0.000734713
6089	Shasta, CA	8.99395e-05	8.82257e-05
6091	Sierra, CA	0.0069723	0.0044559
6093	Siskiyou, CA	5.48321e-05	0.000168681
6095	Solano, CA	0.000678439	0.00127474
6097	Sonoma, CA	0.0108696	9.13439e-05
6099	Stanislaus, CA	0.0454034	0.000336588
6101	Sutter, CA	0.00203191	0.00140773
6103	Tehama, CA	0.00126076	0.00143081
6105	Trinity, CA	0.000449244	0.000920649
6107	Tulare, CA	0.478894	0.000102172
6109	Tuolumne, CA	0.000164461	0.000305162
6111	Ventura, CA	0.186853	0.000211828
6113	Yolo, CA	0.000744244	0.00108657
6115	Yuba, CA	0.00240787	0.00506175
8001	Adams, CO	0.00403972	0.00549557
8003	Alamosa, CO	0.00154883	0.00244071
8005	Arapahoe, CO	0.44235	0.00131621
8007	Archuleta, CO	0.000210938	0.000221074
8009	Baca, CO	0.000181263	0.000391855
8011	Bent, CO	0.0048245	0.00371261
8013	Boulder, CO	0.00131311	0.00239567
8015	Chaffee, CO	0.000495541	0.000265591
8017	Cheyenne, CO	0.00525731	0.00287423
8019	Clear Creek, CO	0.00415784	0.0100803
8021	Conejos, CO	0.0058688	0.0233346
8023	Costilla, CO	0.00278279	0.00998214
8025	Crowley, CO	0.00598542	0.00944519
8027	Custer, CO	0.00143884	0.00221964
8029	Delta, CO	0.00119931	0.000601181
8031	Denver, CO	0.120181	0.00224855
8033	Dolores, CO	0.0158639	0.00849523
8035	Douglas, CO	0.0113269	0.0243943
8037	Eagle, CO	0.00052116	0.000358325
8039	Elbert, CO	0.0111874	0.00537839
8041	El Paso, CO	0.000135646	1.40579e-05
8043	Fremont, CO	0.000957674	0.000467658
8045	Garfield, CO	0.00122549	0.00196319
8047	Gilpin, CO	0.351549	0.0104087
8049	Grand, CO	0.000577036	0.000342819
8051	Gunnison, CO	0.000556903	9.97652e-05
8053	Hinsdale, CO	0.00175675	0.00418132
8055	Huerfano, CO	0.00190023	0.00341843
8057	Jackson, CO	0.000909424	0.00551914
8059	Jefferson, CO	0.397507	0.00216815
8061	Kiowa, CO	0.00139932	0.00178142
8063	Kit Carson, CO	0.000148078	0.000312275
8065	Lake, CO	0.00809927	0.0381583
8067	La Plata, CO	0.000272647	6.51381e-05
8069	Larimer, CO	0.000453871	0.000465399
8071	Las Animas, CO	0.000370126	0.00023054
8073	Lincoln, CO	0.000917529	0.00202448
8075	Logan, CO	0.000138703	0.000189195
8077	Mesa, CO	1.49235e-05	0.000185276
8079	Mineral, CO	0.00266447	0.0103447
8081	Moffat, CO	0.010011	0.00241018
8083	Montezuma, CO	0.000722867	9.37668e-05
8085	Montrose, CO	0.000809362	0.000265217
8087	Morgan, CO	0.000237872	0.000117046
8089	Otero, CO	0.000870585	0.000552509
8091	Ouray, CO	0.00559679	0.0062408
8093	Park, CO	0.0119187	0.0091122
8095	Phillips, CO	0.000688758	0.00150854
8097	Pitkin, CO	0.00574055	0.000878872
8099	Prowers, CO	0.00023052	0.00034006
8101	Pueblo, CO	0.000219086	0.000118949
8103	Rio Blanco, CO	0.000845989	0.00182193
8105	Rio Grande, CO	0.00228216	0.00285717
8107	Routt, CO	0.00117217	0.00048268
8109	Saguache, CO	0.00080204	0.00212523
8111	San Juan, CO	0.015825	0.00793081
8113	San Miguel, CO	0.00198167	0.000183073
8115	Sedgwick, CO	0.00129516	0.00321931
8117	Summit, CO	0.00037354	0.000610788
8119	Teller, CO	0.0406523	0.00329877
8121	Washington, CO	0.00217052	0.00439148
8123	Weld, CO	0.00300869	0.00157938
8125	Yuma, CO	7.56031e-05	0.000386752
9001	Fairfield, CT	0.00019888	5.27985e-05
9003	Hartford, CT	0.000143842	6.97284e-05
9005	Litchfield, CT	0.00107706	0.00083224
9007	Middlesex, CT	0.00393773	0.00069327
9009	New Haven, CT	0.000296876	9.03513e-05
9011	New London, CT	0.000319569	0.000124064
9013	Tolland, CT	0.00145578	0.00190463
9015	Windham, CT	0.00166974	0.000831945
10001	Kent, DE	0.000952826	0.00103678
10003	New Castle, DE	0.824998	0.000250016
10005	Sussex, DE	0.000198955	0.000158723
11001	District of Columbia, DC	0.269282	0.00155377
12001	Alachua, FL	4.50333e-05	2.36895e-05
12003	Baker, FL	0.00711089	0.00222265
12005	Bay, FL	8.25161e-05	1.97021e-05
12007	Bradford, FL	0.00895367	0.00364499
12009	Brevard, FL	0.000233205	2.20793e-05
12011	Broward, FL	0.154843	4.66805e-05
12013	Calhoun, FL	0.00496798	0.00201342
12015	Charlotte, FL	0.000942066	0.00219453
12017	Citrus, FL	0.000383399	0.000137663
12019	Clay, FL	0.000478279	0.00158656
12021	Collier, FL	0.000199969	0.000136664
12023	Columbia, FL	0.00111429	0.00029082
12027	DeSoto, FL	0.00234725	0.00104703
12029	Dixie, FL	0.00299016	0.00356889
12031	Duval, FL	0.375727	0.000301171
12033	Escambia, FL	0.355848	4.42531e-05
12035	Flagler, FL	0.0037632	0.00143305
12037	Franklin, FL	0.000699358	0.000611548
12039	Gadsden, FL	0.0141973	0.00434524
12041	Gilchrist, FL	0.00661359	0.00777686
12043	Glades, FL	0.00897642	0.00614211
12045	Gulf, FL	0.00683669	0.000755308
12047	Hamilton, FL	0.0125666	0.0102004
12049	Hardee, FL	0.000835836	0.00224646
12051	Hendry, FL	0.000742486	0.00245454
12053	Hernando, FL	0.00165549	0.00163412
12055	Highlands, FL	7.32188e-05	0.000125836
12057	Hillsborough, FL	0.0372089	0.000294846
12059	Holmes, FL	0.0125486	0.00206539
12061	Indian River, FL	0.000153253	0.000339654
12063	Jackson, FL	0.000719153	0.000429132
12065	Jefferson, FL	0.0129666	0.0011921
12067	Lafayette, FL	0.00244327	0.00458412
12069	Lake, FL	0.0105903	0.00223842
12071	Lee, FL	0.0109573	4.66843e-05
12073	Leon, FL	5.9399e-05	4.46985e-05
12075	Levy, FL	0.00121711	0.00292657
12077	Liberty, FL	0.0084824	0.0179377
12079	Madison, FL	0.00168058	0.00413814
12081	Manatee, FL	0.000515843	0.000288073
12083	Marion, FL	9.54062e-05	0.00029106
12085	Martin, FL	0.00151094	0.000499002
12086	Miami-Dade, FL	0.312587	8.56541e-05
12087	Monroe, FL	0.000208731	0.000290537
12089	Nassau, FL	0.000966688	0.00249471
12091	Okaloosa, FL	0.000674495	0.000534951
12093	Okeechobee, FL	0.000708717	0.00107723
12095	Orange, FL	0.532033	0.000824411
12097	Osceola, FL	0.00780579	0.00201384
12099	Palm Beach, FL	0.118286	0.000127256
12101	Pasco, FL	0.00644953	0.00278943
12103	Pinellas, FL	0.172186	0.000162389
12105	Polk, FL	0.0040148	0.000703132
12107	Putnam, FL	0.00110486	0.000517445
12109	St. Johns, FL	0.00362171	0.00226493
12111	St. Lucie, FL	0.000916077	0.00153704
12113	Santa Rosa, FL	0.00417329	0.0076811
12115	Sarasota, FL	0.776516	0.000369131
12117	Seminole, FL	0.0035769	0.00189044
12119	Sumter, FL	0.00541861	0.0177852
12121	Suwannee, FL	0.00245782	0.00143047
12123	Taylor, FL	0.000273032	0.000430396
12125	Union, FL	0.0143514	0.0111047
12127	Volusia, FL	0.0237246	0.000160496
12129	Wakulla, FL	0.00126681	0.00155129
12131	Walton, FL	0.00337259	0.00206558
12133	Washington, FL	0.0158053	0.00184868
13001	Appling, GA	0.00217523	0.00188514
13003	Atkinson, GA	0.00324056	0.00791385
13005	Bacon, GA	0.00347917	0.00159053
13007	Baker, GA	0.0353842	0.0221748
13009	Baldwin, GA	0.00056044	0.000931506
13011	Banks, GA	0.0192963	0.0182424
13013	Barrow, GA	0.0471633	0.00389018
13015	Bartow, GA	0.00139914	0.00184236
13017	Ben Hill, GA	0.00106482	0.00248895
13019	Berrien, GA	0.00597583	0.0237982
13021	Bibb, GA	0.000765643	0.000484967
13023	Bleckley, GA	0.00192977	0.0170198
13025	Brantley, GA	0.0167713	0.00735803
13027	Brooks, GA	0.0134826	0.00526453
13029	Bryan, GA	0.00353198	0.0183961
13031	Bulloch, GA	0.00102757	0.000302629
13033	Burke, GA	0.00301665	0.0157523
13035	Butts, GA	0.00636175	0.0183808
13037	Calhoun, GA	0.0177609	0.0369117
13039	Camden, GA	0.00211363	0.000334636
13043	Candler, GA	0.00258557	0.0035421
13045	Carroll, GA	0.00202451	0.00183714
13047	Catoosa, GA	0.0070689	0.00454916
13049	Charlton, GA	0.0047221	0.0032273
13051	Chatham, GA	0.000464817	0.000214995
13053	Chattahoochee, GA	0.0181752	0.0226751
13055	Chattooga, GA	0.00115283	0.00178309
13057	Cherokee, GA	0.00465066	0.0112495
13059	Clarke, GA	0.000705638	0.000695957
13061	Clay, GA	0.00781477	0.0464704
13063	Clayton, GA	0.0112156	0.00399351
13065	Clinch, GA	0.00188902	0.00324598
13067	Cobb, GA	0.265905	0.00105823
13069	Coffee, GA	0.000301101	0.000347498
13071	Colquitt, GA	0.00024068	0.000975237
13073	Columbia, GA	0.0160528	0.00417311
13075	Cook, GA	0.00367896	0.0167806
13077	Coweta, GA	0.00703268	0.000940796
13079	Crawford, GA	0.0324874	0.0328714
13081	Crisp, GA	0.000571326	0.000942976
13083	Dade, GA	0.00682347	0.0134817
13085	Dawson, GA	0.0159962	0.0254549
13087	Decatur, GA	0.000596663	0.00110939
13089	DeKalb, GA	0.216292	0.00115646
13091	Dodge, GA	0.00334062	0.00394037
13093	Dooly, GA	0.00389545	0.00791707
13095	Dougherty, GA	0.00296822	0.0005537
13097	Douglas, GA	0.00944681	0.004543
13099	Early, GA	0.00124607	0.0020966
13101	Echols, GA	0.00451992	0.00310278
13103	Effingham, GA	0.000392002	0.001506
13105	Elbert, GA	0.00121195	0.00321729
13107	Emanuel, GA	0.000739022	0.00225135
13109	Evans, GA	0.00588332	0.0105665
13111	Fannin, GA	0.002709	0.0027431
13113	Fayette, GA	0.029185	0.0107416
13115	Floyd, GA	0.000344898	0.000526912
13117	Forsyth, GA	0.0169995	0.00374572
13119	Franklin, GA	0.00637381	0.0018587
13121	Fulton, GA	0.432314	0.00363011
13123	Gilmer, GA	0.0033696	0.00268644
13125	Glascock, GA	0.0397925	0.0274722
13127	Glynn, GA	0.000441595	9.30221e-05
13129	Gordon, GA	0.00195774	0.00160467
13131	Grady, GA	0.00907116	0.00503718
13133	Greene, GA	0.00336517	0.00664481
13135	Gwinnett, GA	0.010972	0.00458032
13137	Habersham, GA	0.00208531	0.0023498
13139	Hall, GA	0.00148098	0.00171499
13141	Hancock, GA	0.0168423	0.0326224
13143	Haralson, GA	0.00276109	0.01939
13145	Harris, GA	0.0253732	0.0122511
13147	Hart, GA	0.00168293	0.0032333
13149	Heard, GA	0.0159379	0.0130719
13151	Henry, GA	0.0062167	0.0127004
13153	Houston, GA	0.000639357	0.000752339
13155	Irwin, GA	0.0157356	0.0244527
13157	Jackson, GA	0.0106205	0.00544375
13159	Jasper, GA	0.0258526	0.013876
13161	Jeff Davis, GA	0.0021083	0.00495132
13163	Jefferson, GA	0.00338676	0.0037551
13165	Jenkins, GA	0.00651913	0.0126337
13167	Johnson, GA	0.0332932	0.00758122
13169	Jones, GA	0.012023	0.00111398
13171	Lamar, GA	0.036374	0.0100658
13173	Lanier, GA	0.0501501	0.0168846
13175	Laurens, GA	0.00037342	0.000343711
13177	Lee, GA	0.00123828	0.00441496
13179	Liberty, GA	0.0023711	0.00288328
13181	Lincoln, GA	0.00557238	0.018915
13183	Long, GA	0.00931161	0.00499623
13185	Lowndes, GA	0.000194521	0.00017958
13187	Lumpkin, GA	0.00536677	0.00174241
13189	McDuffie, GA	0.00398175	0.00843999
13191	McIntosh, GA	0.00167316	0.00228976
13193	Macon, GA	0.00331665	0.0150621
13195	Madison, GA	0.00644567	0.00237508
13197	Marion, GA	0.0145965	0.00522986
13199	Meriwether, GA	0.00418129	0.0260084
13201	Miller, GA	0.00292809	0.00218857
13205	Mitchell, GA	0.00542419	0.00333941
13207	Monroe, GA	0.0144003	0.015049
13209	Montgomery, GA	0.00441161	0.00691486
13211	Morgan, GA	0.0077752	0.00961196
13213	Murray, GA	0.012785	0.00329787
13215	Muscogee, GA	0.00154172	0.000688192
13217	Newton, GA	0.00743686	0.0031878
13219	Oconee, GA	0.0117854	0.0172808
13221	Oglethorpe, GA	0.00231232	0.0167681
13223	Paulding, GA	0.00240765	0.0052691
13225	Peach, GA	0.0112569	0.0216823
13227	Pickens, GA	0.0071396	0.00506722
13229	Pierce, GA	0.00198749	0.00127246
13231	Pike, GA	0.00744125	0.00801815
13233	Polk, GA	0.00123497	0.00330808
13235	Pulaski, GA	0.00591476	0.0149013
13237	Putnam, GA	0.00364196	0.00626761
13239	Quitman, GA	0.00964446	0.0123783
13241	Rabun, GA	0.000574066	0.00156763
13243	Randolph, GA	0.00263643	0.00258147
13245	Richmond, GA	0.00207847	0.00549189
13247	Rockdale, GA	0.0137161	0.0023785
13249	Schley, GA	0.0233135	0.0369406
13251	Screven, GA	0.00464493	0.00198284
13253	Seminole, GA	0.00500387	0.00307524
13255	Spalding, GA	0.00504274	0.00190975
13257	Stephens, GA	0.000828638	0.00385956
13259	Stewart, GA	0.00700363	0.01652
13261	Sumter, GA	0.000245204	0.000544368
13263	Talbot, GA	0.00403996	0.0945385
13265	Taliaferro, GA	0.00933621	0.0480002
13267	Tattnall, GA	0.00377448	0.0024217
13269	Taylor, GA	0.00282302	0.00639741
13271	Telfair, GA	0.00206499	0.00522844
13273	Terrell, GA	0.0173794	0.00319748
13275	Thomas, GA	0.000765375	0.00103265
13277	Tift, GA	0.000750231	0.000703887
13279	Toombs, GA	0.00121501	0.00119551
13281	Towns, GA	0.00454003	0.00272942
13283	Treutlen, GA	0.0144355	0.0178156
13285	Troup, GA	0.000486837	0.000754644
13287	Turner, GA	0.00637274	0.0142937
13289	Twiggs, GA	0.00568517	0.0359314
13291	Union, GA	0.00186503	0.000807329
13293	Upson, GA	0.000805227	0.00141598
13295	Walker, GA	0.00187946	0.00814386
13297	Walton, GA	0.0098486	0.00248602
13299	Ware, GA	0.00137272	0.000393627
13301	Warren, GA	0.0038176	0.0116953
13303	Washington, GA	0.00354742	0.00388557
13305	Wayne, GA	0.00100896	0.00140953
13307	Webster, GA	0.0167476	0.0306608
13309	Wheeler, GA	0.013044	0.0206345
13311	White, GA	0.00709007	0.00460485
13313	Whitfield, GA	0.00279408	0.00113895
13315	Wilcox, GA	0.00734695	0.00999419
13317	Wilkes, GA	0.000801864	0.0023175
13319	Wilkinson, GA	0.00379461	0.0217948
13321	Worth, GA	0.00538527	0.00417969
16001	Ada, ID	0.000707031	0.000170784
16003	Adams, ID	0.00167004	0.00821822
16005	Bannock, ID	9.89852e-05	0.000109624
16007	Bear Lake, ID	0.00129173	0.00112363
16009	Benewah, ID	0.00108857	0.00111327
16011	Bingham, ID	0.00177543	0.000719306
16013	Blaine, ID	0.00017545	0.000158797
16015	Boise, ID	0.060317	0.0373312
16017	Bonner, ID	0.000295552	0.000198202
16019	Bonneville, ID	0.000448008	0.00022075
16021	Boundary, ID	0.001436	0.000566067
16023	Butte, ID	0.0613773	0.0447668
16025	Camas, ID	0.0290683	0.00313986
16027	Canyon, ID	0.0120627	0.00205581
16029	Caribou, ID	0.00102264	0.00107102
16031	Cassia, ID	0.000944837	0.000555332
16033	Clark, ID	0.0100632	0.0227751
16035	Clearwater, ID	0.00103788	0.000980457
16037	Custer, ID	0.000652137	0.000512231
16039	Elmore, ID	0.00157045	0.000733197
16041	Franklin, ID	0.00722786	0.000664387
16043	Fremont, ID	0.0100757	0.00163122
16045	Gem, ID	0.00353255	0.00370526
16047	Gooding, ID	0.00212674	0.00148428
16049	Idaho, ID	0.000144423	0.00027863
16051	Jefferson, ID	0.0150649	0.00202217
16053	Jerome, ID	0.00575342	0.0020199
16055	Kootenai, ID	0.000349518	0.000268402
16057	Latah, ID	0.000633306	0.00212266
16059	Lemhi, ID	0.000150135	0.000126395
16061	Lewis, ID	0.00521584	0.00249074
16063	Lincoln, ID	0.020119	0.0148665
16065	Madison, ID	0.000357332	0.000737657
16067	Minidoka, ID	0.00332129	0.000216041
16069	Nez Perce, ID	0.000923798	0.000615737
16071	Oneida, ID	0.00135412	0.00777138
16073	Owyhee, ID	0.0194875	0.00192496
16075	Payette, ID	0.00788688	0.0021728
16077	Power, ID	0.000553224	0.0137079
16079	Shoshone, ID	0.0011564	0.00208604
16081	Teton, ID	0.0181673	0.000647348
16083	Twin Falls, ID	0.000158601	0.000110497
16085	Valley, ID	0.000173994	0.00098987
16087	Washington, ID	0.0018517	0.00262652
17001	Adams, IL	7.31071e-05	9.55607e-05
17003	Alexander, IL	0.0202892	0.0151958
17005	Bond, IL	0.00251432	0.00192183
17007	Boone, IL	0.0120422	0.0112483
17009	Brown, IL	0.00720411	0.00549303
17011	Bureau, IL	0.00272866	0.0011412
17013	Calhoun, IL	0.00775461	0.00734323
17015	Carroll, IL	0.00120189	0.00300775
17017	Cass, IL	0.000999438	0.00253276
17019	Champaign, IL	5.61262e-05	1.9324e-05
17021	Christian, IL	0.00112027	0.000398354
17023	Clark, IL	0.00274393	0.00229336
17025	Clay, IL	0.00360584	0.000763536
17027	Clinton, IL	0.00272415	0.00386517
17029	Coles, IL	0.00038384	0.000237805
17031	Cook, IL	0.146099	0.530965
17033	Crawford, IL	0.000545577	0.00107212
17035	Cumberland, IL	0.010029	0.00531725
17037	DeKalb, IL	0.00274429	0.00124745
17039	De Witt, IL	0.0100984	0.00248873
17041	Douglas, IL	0.00155022	0.00104426
17043	DuPage, IL	0.100824	0.00156419
17045	Edgar, IL	0.00135799	0.00172719
17047	Edwards, IL	0.00786878	0.00728662
17049	Effingham, IL	0.000229215	0.000184078
17051	Fayette, IL	0.000507151	0.00146641
17053	Ford, IL	0.00360969	0.00545441
17055	Franklin, IL	0.00417464	0.00434566
17057	Fulton, IL	0.00174606	0.00125111
17059	Gallatin, IL	0.00987174	0.0103562
17061	Greene, IL	0.00661426	0.00184342
17063	Grundy, IL	0.0108156	0.00292438
17065	Hamilton, IL	0.0122892	0.00756701
17067	Hancock, IL	0.00127545	0.00393914
17069	Hardin, IL	0.0022703	0.00424123
17071	Henderson, IL	0.0307125	0.00394413
17073	Henry, IL	0.000662199	0.00020801
17075	Iroquois, IL	0.00224019	0.000320655
17077	Jackson, IL	0.000605723	0.00055918
17079	Jasper, IL	0.00583618	0.00579891
17081	Jefferson, IL	0.00135133	0.000794106
17083	Jersey, IL	0.00255166	0.00105938
17085	Jo Daviess, IL	0.00117914	0.00116651
17087	Johnson, IL	0.00755973	0.00809863
17089	Kane, IL	0.00155437	0.000776669
17091	Kankakee, IL	0.000363658	0.000427784
17093	Kendall, IL	0.0169878	0.00967072
17095	Knox, IL	0.000454086	0.000546768
17097	Lake, IL	0.0839993	0.000883207
17099	LaSalle, IL	0.00051379	0.000196463
17101	Lawrence, IL	0.00148502	0.0172543
17103	Lee, IL	0.00371066	0.000765532
17105	Livingston, IL	0.000851378	0.00122347
17107	Logan, IL	0.00134924	0.000904949
17109	McDonough, IL	0.000262969	0.000381574
17111	McHenry, IL	0.000914732	0.000774368
17113	McLean, IL	5.74431e-05	7.4051e-05
17115	Macon, IL	7.72454e-05	5.877e-05
17117	Macoupin, IL	0.0012666	0.00324553
17119	Madison, IL	0.000864874	0.000406973
17121	Marion, IL	0.000748321	0.000968165
17123	Marshall, IL	0.00360091	0.00215513
17125	Mason, IL	0.00463685	0.00287725
17127	Massac, IL	0.00412887	0.00802251
17129	Menard, IL	0.0124955	0.00137757
17131	Mercer, IL	0.00533675	0.00169529
17133	Monroe, IL	0.00813371	0.00843727
17135	Montgomery, IL	0.00107182	0.001476
17137	Morgan, IL	0.00127139	0.00037915
17139	Moultrie, IL	0.00762277	0.00399636
17141	Ogle, IL	0.0024341	0.00112128
17143	Peoria, IL	0.000156002	0.000228467
17145	Perry, IL	0.0030726	0.00581945
17147	Piatt, IL	0.00766229	0.000645992
17149	Pike, IL	0.00132912	0.00135158
17151	Pope, IL	0.0143883	0.0134033
17153	Pulaski, IL	0.013187	0.0207896
17155	Putnam, IL	0.0154632	0.00814655
17157	Randolph, IL	0.00257301	0.000621226
17159	Richland, IL	0.0011024	0.00129546
17161	Rock Island, IL	0.00148741	0.000674662
17163	St. Clair, IL	0.000619315	0.000633392
17165	Saline, IL	0.000849759	0.00252805
17167	Sangamon, IL	5.28894e-05	2.10685e-05
17169	Schuyler, IL	0.00556129	0.0115834
17171	Scott, IL	0.0212935	0.00496607
17173	Shelby, IL	0.00273963	0.00103367
17175	Stark, IL	0.0112411	0.00521748
17177	Stephenson, IL	0.000703832	0.000655337
17179	Tazewell, IL	0.000510826	0.000880645
17181	Union, IL	0.00148023	0.00414592
17183	Vermilion, IL	0.000210856	0.000134515
17185	Wabash, IL	0.00603557	0.0107879
17187	Warren, IL	0.00642753	0.00564975
17189	Washington, IL	0.00248643	0.00421914
17191	Wayne, IL	0.00283812	0.00121097
17193	White, IL	0.00315602	0.00128975
17195	Whiteside, IL	0.000940537	0.000788538
17197	Will, IL	0.00121927	0.00267508
17199	Williamson, IL	0.000581763	0.000566071
17201	Winnebago, IL	0.0922708	0.000277927
17203	Woodford, IL	0.00187555	0.00538326
18001	Adams, IN	0.000749081	0.0013083
18003	Allen, IN	0.00473573	3.7104e-05
18005	Bartholomew, IN	0.000377985	0.000320295
18007	Benton, IN	0.00544768	0.00520737
18009	Blackford, IN	0.0034436	0.00315045
18011	Boone, IN	0.00169095	0.00627173
18013	Brown, IN	0.0148715	0.00188005
18015	Carroll, IN	0.0031451	0.0204575
18017	Cass, IN	0.000913868	0.00144069
18019	Clark, IN	0.00183584	0.00235294
18021	Clay, IN	0.00674904	0.00256859
18023	Clinton, IN	0.00156295	0.00353301
18025	Crawford, IN	0.00882905	0.00669035
18027	Daviess, IN	0.00117312	0.00119704
18029	Dearborn, IN	0.00262239	0.00123745
18031	Decatur, IN	0.0020047	0.00165208
18033	DeKalb, IN	0.0105297	0.00348525
18035	Delaware, IN	0.000255446	0.000223319
18037	Dubois, IN	0.000702085	0.000609848
18039	Elkhart, IN	0.000105469	0.000391899
18041	Fayette, IN	0.00271037	0.00165693
18043	Floyd, IN	0.00372159	0.00182583
18045	Fountain, IN	0.00525358	0.00187441
18047	Franklin, IN	0.0072187	0.00730484
18049	Fulton, IN	0.00158157	0.00239486
18051	Gibson, IN	0.00533826	0.00635942
18053	Grant, IN	0.000147535	0.000292739
18055	Greene, IN	0.00660591	0.00290369
18057	Hamilton, IN	0.0033929	0.00532955
18059	Hancock, IN	0.00237999	0.00385789
18061	Harrison, IN	0.00419344	0.00168001
18063	Hendricks, IN	0.00234078	0.00874573
18065	Henry, IN	0.00157463	0.00266078
18067	Howard, IN	0.000505168	0.000512147
18069	Huntington, IN	0.00610973	0.00118242
18071	Jackson, IN	0.000530146	0.000502601
18073	Jasper, IN	0.00162538	0.00123994
18075	Jay, IN	0.00237837	0.00319185
18077	Jefferson, IN	0.000318256	0.000620483
18079	Jennings, IN	0.000879707	0.00530765
18081	Johnson, IN	0.000744973	0.00323684
18083	Knox, IN	0.000359788	0.000781955
18085	Kosciusko, IN	0.000695012	0.000642539
18087	LaGrange, IN	0.00080924	0.00656023
18089	Lake, IN	0.047725	0.000524573
18091	LaPorte, IN	0.000645933	0.000727696
18093	Lawrence, IN	0.00218699	0.00268416
18095	Madison, IN	0.00296545	0.00109263
18097	Marion, IN	0.0633173	0.00120147
18099	Marshall, IN	0.00140811	0.000604029
18101	Martin, IN	0.007205	0.0109459
18103	Miami, IN	0.00697562	0.00259232
18105	Monroe, IN	0.000169651	8.79731e-05
18107	Montgomery, IN	0.000672239	0.000701164
18109	Morgan, IN	0.00127302	0.00409007
18111	Newton, IN	0.0103136	0.00300509
18113	Noble, IN	0.00155188	0.00189797
18115	Ohio, IN	0.0565638	0.0104383
18117	Orange, IN	0.00203752	0.00126611
18119	Owen, IN	0.00479634	0.00460872
18121	Parke, IN	0.00226445	0.00294057
18123	Perry, IN	0.00266074	0.0023435
18125	Pike, IN	0.00804808	0.0136251
18127	Porter, IN	0.000614186	0.000987544
18129	Posey, IN	0.00797202	0.00452179
18131	Pulaski, IN	0.00130796	0.00231829
18133	Putnam, IN	0.00257119	0.00208181
18135	Randolph, IN	0.00710784	0.00226462
18137	Ripley, IN	0.00620755	0.00174755
18139	Rush, IN	0.00802763	0.00184769
18141	St. Joseph, IN	0.000157924	0.000170353
18143	Scott, IN	0.00133566	0.0055509
18145	Shelby, IN	0.00112721	0.00103553
18147	Spencer, IN	0.0059177	0.00287492
18149	Starke, IN	0.00201145	0.00696397
18151	Steuben, IN	0.000778732	0.00102584
18153	Sullivan, IN	0.0140444	0.00416597
18155	Switzerland, IN	0.0153724	0.014075
18157	Tippecanoe, IN	6.28268e-05	5.36404e-05
18159	Tipton, IN	0.00204818	0.0138075
18161	Union, IN	0.0151085	0.0205837
18163	Vanderburgh, IN	0.000494385	0.000213861
18165	Vermillion, IN	0.00276943	0.00573404
18167	Vigo, IN	0.000243108	9.28957e-05
18169	Wabash, IN	0.000547632	0.000443742
18171	Warren, IN	0.00964791	0.0149638
18173	Warrick, IN	0.00944054	0.00220543
18175	Washington, IN	0.00523432	0.00597418
18177	Wayne, IN	0.00012655	0.00033643
18179	Wells, IN	0.00229607	0.00111719
18181	White, IN	0.00135988	0.00080767
18183	Whitley, IN	0.00158092	0.00565101
19001	Adair, IA	0.00190251	0.00340016
19003	Adams, IA	0.00449296	0.00307166
19005	Allamakee, IA	0.00085363	0.00290323
19007	Appanoose, IA	0.00116237	0.00083982
19009	Audubon, IA	0.00151595	0.0020792
19011	Benton, IA	0.0304799	0.00197864
19013	Black Hawk, IA	0.000132909	5.05243e-05
19015	Boone, IA	0.00313367	0.00234486
19017	Bremer, IA	0.00759529	0.000386279
19019	Buchanan, IA	0.00325646	0.0025355
19021	Buena Vista, IA	0.000366841	0.000221618
19023	Butler, IA	0.00852001	0.00367385
19025	Calhoun, IA	0.00618213	0.00249854
19027	Carroll, IA	0.000203262	0.00031772
19029	Cass, IA	0.000919182	0.000472132
19031	Cedar, IA	0.0225004	0.00126475
19033	Cerro Gordo, IA	0.000184586	0.000142077
19035	Cherokee, IA	0.000599553	0.00080468
19037	Chickasaw, IA	0.000982724	0.00228672
19039	Clarke, IA	0.00286794	0.00123503
19041	Clay, IA	0.000656983	0.000258623
19043	Clayton, IA	0.00137566	0.00208723
19045	Clinton, IA	0.000887706	0.000581018
19047	Crawford, IA	0.000345052	0.000885647
19049	Dallas, IA	0.0451379	0.00582638
19051	Davis, IA	0.0028933	0.00778111
19053	Decatur, IA	0.00384524	0.00147527
19055	Delaware, IA	0.00186998	0.00288964
19057	Des Moines, IA	0.000365778	0.000316261
19059	Dickinson, IA	0.00105124	0.000273765
19061	Dubuque, IA	0.000113945	4.96025e-05
19063	Emmet, IA	0.00237809	0.000598038
19065	Fayette, IA	0.000849495	0.000281309
19067	Floyd, IA	0.00201328	0.00119765
19069	Franklin, IA	0.00226631	0.000917701
19071	Fremont, IA	0.00972196	0.00436558
19073	Greene, IA	0.00149826	0.00062962
19075	Grundy, IA	0.00684358	0.00697573
19077	Guthrie, IA	0.0010541	0.00129504
19079	Hamilton, IA	0.00288194	0.0042919
19081	Hancock, IA	0.00442515	0.00107671
19083	Hardin, IA	0.00136702	0.000715433
19085	Harrison, IA	0.00307596	0.00294483
19087	Henry, IA	0.00049106	0.000550933
19089	Howard, IA	0.00215364	0.00113611
19091	Humboldt, IA	0.00338452	0.00061745
19093	Ida, IA	0.00124683	0.00077814
19095	Iowa, IA	0.00458335	0.00261598
19097	Jackson, IA	0.00396602	0.00462517
19099	Jasper, IA	0.00123137	0.0052262
19101	Jefferson, IA	0.00018117	0.000584127
19103	Johnson, IA	0.00062861	0.000121309
19105	Jones, IA	0.0126492	0.00110763
19107	Keokuk, IA	0.00808605	0.00359473
19109	Kossuth, IA	0.000348487	0.000452202
19111	Lee, IA	0.000582176	0.00043108
19113	Linn, IA	0.000297699	9.40813e-05
19115	Louisa, IA	0.00503927	0.00451025
19117	Lucas, IA	0.00189198	0.00228852
19119	Lyon, IA	0.00742365	0.00205057
19121	Madison, IA	0.00478395	0.00643172
19123	Mahaska, IA	0.00687674	0.00186566
19125	Marion, IA	0.00175245	0.00106418
19127	Marshall, IA	0.000522292	0.000438369
19129	Mills, IA	0.00922596	0.0045906
19131	Mitchell, IA	0.001769	0.000549397
19133	Monona, IA	0.0023275	0.00195898
19135	Monroe, IA	0.00950538	0.00219132
19137	Montgomery, IA	0.000926647	0.00116313
19139	Muscatine, IA	0.00152495	0.000515745
19141	O'Brien, IA	0.00195885	0.000840449
19143	Osceola, IA	0.00288814	0.00135868
19145	Page, IA	0.00152944	0.00073127
19147	Palo Alto, IA	0.00107018	0.000997347
19149	Plymouth, IA	0.0042597	0.00253766
19151	Pocahontas, IA	0.00182176	0.00133381
19153	Polk, IA	0.00320504	0.000572588
19155	Pottawattamie, IA	0.000441009	0.00273306
19157	Poweshiek, IA	0.000455359	0.000824282
19159	Ringgold, IA	0.000687934	0.00143001
19161	Sac, IA	0.0012948	0.00131477
19163	Scott, IA	0.00113732	0.000178354
19165	Shelby, IA	0.00193803	0.00149564
19167	Sioux, IA	0.000198904	0.000107908
19169	Story, IA	0.000474166	0.000703297
19171	Tama, IA	0.00293243	0.00191858
19173	Taylor, IA	0.00426218	0.00168154
19175	Union, IA	0.000673778	0.000278957
19177	Van Buren, IA	0.00141129	0.00251542
19179	Wapello, IA	0.000393162	0.00027707
19181	Warren, IA	0.000681506	0.001616
19183	Washington, IA	0.0042438	0.00374797
19185	Wayne, IA	0.00395357	0.00287007
19187	Webster, IA	0.000794275	0.00066273
19189	Winnebago, IA	0.00343311	0.00107869
19191	Winneshiek, IA	0.000348469	0.00044805
19193	Woodbury, IA	0.00210374	0.000259311
19195	Worth, IA	0.0155406	0.014781
19197	Wright, IA	0.000699123	0.000604794
20001	Allen, KS	0.00108852	0.00139767
20003	Anderson, KS	0.00275403	0.00289139
20005	Atchison, KS	0.00127793	0.00143516
20007	Barber, KS	0.000404296	0.00124282
20009	Barton, KS	0.000107041	0.000178468
20011	Bourbon, KS	0.000382166	0.000460356
20013	Brown, KS	0.00242044	0.00174843
20015	Butler, KS	0.00345955	0.000669568
20017	Chase, KS	0.0229971	0.00624093
20019	Chautauqua, KS	0.00244767	0.00355946
20021	Cherokee, KS	0.00173855	0.00265783
20023	Cheyenne, KS	0.000700635	0.000838711
20025	Clark, KS	0.00107883	0.00208657
20027	Clay, KS	0.00167256	0.00238964
20029	Cloud, KS	0.000209616	0.000393141
20031	Coffey, KS	0.000686805	0.00172842
20033	Comanche, KS	0.00100728	0.000874122
20035	Cowley, KS	0.000721371	0.000813248
20037	Crawford, KS	0.000173933	0.000234175
20039	Decatur, KS	0.000862192	0.000864605
20041	Dickinson, KS	0.00376301	0.00758328
20043	Doniphan, KS	0.00301979	0.0196352
20045	Douglas, KS	0.000810349	0.000431328
20047	Edwards, KS	0.0031397	0.00311446
20049	Elk, KS	0.00350056	0.0036621
20051	Ellis, KS	5.96195e-05	0.000178688
20053	Ellsworth, KS	0.00241275	0.000520673
20055	Finney, KS	6.5429e-05	9.36905e-05
20057	Ford, KS	0.00011132	8.72951e-05
20059	Franklin, KS	0.00417291	0.00117744
20061	Geary, KS	0.000611458	0.0362314
20063	Gove, KS	0.000965914	0.00140567
20065	Graham, KS	0.00114576	0.000645673
20067	Grant, KS	0.000399716	0.00104102
20069	Gray, KS	0.00450345	0.00129037
20071	Greeley, KS	0.00100267	0.00290409
20073	Greenwood, KS	0.002234	0.00505012
20075	Hamilton, KS	0.000962809	0.00090176
20077	Harper, KS	0.0011394	0.0019255
20079	Harvey, KS	0.00466806	0.00176509
20081	Haskell, KS	0.000960043	0.00130663
20083	Hodgeman, KS	0.00186273	0.00915145
20085	Jackson, KS	0.00787541	0.0026576
20087	Jefferson, KS	0.00561866	0.00225051
20089	Jewell, KS	0.00213782	0.00403637
20091	Johnson, KS	0.338107	0.000890357
20093	Kearny, KS	0.00156137	0.0162135
20095	Kingman, KS	0.00310889	0.00303261
20097	Kiowa, KS	0.000555682	0.00189308
20099	Labette, KS	0.000409525	0.00052922
20101	Lane, KS	0.000519326	0.00109339
20103	Leavenworth, KS	0.0048942	0.00125347
20105	Lincoln, KS	0.00134525	0.00418973
20107	Linn, KS	0.0140952	0.00906301
20109	Logan, KS	0.000628999	0.00423881
20111	Lyon, KS	0.000121612	0.000119611
20113	McPherson, KS	0.000449863	0.000238425
20115	Marion, KS	0.00135889	0.000824912
20117	Marshall, KS	0.000280907	0.00105828
20119	Meade, KS	0.00163911	0.000506325
20121	Miami, KS	0.0184608	0.00914193
20123	Mitchell, KS	0.000411966	0.000331593
20125	Montgomery, KS	0.000313366	0.000365232
20127	Morris, KS	0.00263346	0.00419355
20129	Morton, KS	0.00267254	0.00163155
20131	Nemaha, KS	0.00132429	0.000824007
20133	Neosho, KS	0.000842766	0.0013077
20135	Ness, KS	0.000389324	0.00165491
20137	Norton, KS	0.00134255	0.00043449
20139	Osage, KS	0.00390269	0.0010737
20141	Osborne, KS	0.000455253	0.00129443
20143	Ottawa, KS	0.0145981	0.00176881
20145	Pawnee, KS	0.00119261	0.00217005
20147	Phillips, KS	0.00101229	0.000435503
20149	Pottawatomie, KS	0.00726199	0.00653828
20151	Pratt, KS	0.000251293	0.000738466
20153	Rawlins, KS	0.000685751	0.000597257
20155	Reno, KS	0.000324089	8.34748e-05
20157	Republic, KS	0.000319793	0.000833076
20159	Rice, KS	0.001867	0.00156599
20161	Riley, KS	0.000718892	0.00600014
20163	Rooks, KS	0.00146577	0.000280031
20165	Rush, KS	0.00166799	0.00987776
20167	Russell, KS	0.000448326	0.00451227
20169	Saline, KS	0.000237245	0.000100126
20171	Scott, KS	0.000461338	0.00084645
20173	Sedgwick, KS	0.000813769	1.8104e-05
20175	Seward, KS	0.00036487	0.000280635
20177	Shawnee, KS	8.87276e-05	0.000129582
20179	Sheridan, KS	0.000626023	0.000449043
20181	Sherman, KS	0.000305451	0.00114025
20183	Smith, KS	0.000774238	0.00111019
20185	Stafford, KS	0.00153603	0.00157958
20187	Stanton, KS	0.00350485	0.00556584
20189	Stevens, KS	0.00111131	0.00483627
20191	Sumner, KS	0.00060496	0.00265186
20193	Thomas, KS	0.000231909	0.000415696
20195	Trego, KS	0.000724764	0.00117427
20197	Wabaunsee, KS	0.0130675	0.00508097
20199	Wallace, KS	0.000931009	0.00139001
20201	Washington, KS	0.00133812	0.000655122
20203	Wichita, KS	0.00103266	0.00262252
20205	Wilson, KS	0.000704972	0.00178363
20207	Woodson, KS	0.00700305	0.00197866
20209	Wyandotte, KS	0.00728639	0.0039071
21001	Adair, KY	0.00339067	0.00430017
21003	Allen, KY	0.0159706	0.00964389
21005	Anderson, KY	0.00542099	0.00628443
21007	Ballard, KY	0.00692421	0.00478449
21009	Barren, KY	0.000808358	0.000891341
21011	Bath, KY	0.0136617	0.00356707
21013	Bell, KY	0.000742667	0.0012267
21015	Boone, KY	0.00428776	0.005436
21017	Bourbon, KY	0.00294974	0.00227745
21019	Boyd, KY	0.00067619	0.00220602
21021	Boyle, KY	0.00289597	0.000788664
21023	Bracken, KY	0.027397	0.00690229
21025	Breathitt, KY	0.00350885	0.00800645
21027	Breckinridge, KY	0.00495553	0.00546273
21029	Bullitt, KY	0.000416397	0.00770688
21031	Butler, KY	0.00464648	0.0165831
21033	Caldwell, KY	0.00270093	0.00257495
21035	Calloway, KY	0.000602279	0.000293814
21037	Campbell, KY	0.00616819	0.00121455
21039	Carlisle, KY	0.00909345	0.00706966
21041	Carroll, KY	0.00332181	0.0107791
21043	Carter, KY	0.00416615	0.00353459
21045	Casey, KY	0.00890957	0.00311786
21047	Christian, KY	0.00309214	0.00897774
21049	Clark, KY	0.00230713	0.00225089
21051	Clay, KY	0.00385413	0.00752074
21053	Clinton, KY	0.00446153	0.00254168
21055	Crittenden, KY	0.00353265	0.00448714
21057	Cumberland, KY	0.00621713	0.00354834
21059	Daviess, KY	0.000184504	8.64035e-05
21061	Edmonson, KY	0.0254368	0.0146355
21063	Elliott, KY	0.040967	0.0187138
21065	Estill, KY	0.0141096	0.00673941
21067	Fayette, KY	0.412511	0.00017104
21069	Fleming, KY	0.00418333	0.00870657
21071	Floyd, KY	0.00446306	0.00112737
21073	Franklin, KY	0.00171828	0.000962797
21075	Fulton, KY	0.00249624	0.00817474
21077	Gallatin, KY	0.0135221	0.0115953
21079	Garrard, KY	0.00722023	0.00683041
21081	Grant, KY	0.0146167	0.0024935
21083	Graves, KY	0.00184776	0.0013963
21085	Grayson, KY	0.00195205	0.00128576
21087	Green, KY	0.00513925	0.0381437
21089	Greenup, KY	0.00116767	0.00278432
21091	Hancock, KY	0.00473887	0.0045095
21093	Hardin, KY	0.00287075	0.00122714
21095	Harlan, KY	0.000402998	0.000777049
21097	Harrison, KY	0.00588346	0.00684981
21099	Hart, KY	0.0016052	0.00469974
21101	Henderson, KY	0.00158955	0.000823528
21103	Henry, KY	0.00992369	0.00748383
21105	Hickman, KY	0.00442926	0.0392876
21107	Hopkins, KY	0.000768047	0.000269532
21109	Jackson, KY	0.00576723	0.0186458
21111	Jefferson, KY	0.00837334	9.28807e-05
21113	Jessamine, KY	0.00289399	0.00286719
21115	Johnson, KY	0.00146687	0.00446052
21117	Kenton, KY	0.00853508	0.00161474
21119	Knott, KY	0.00222852	0.0272013
21121	Knox, KY	0.010264	0.00362536
21123	Larue, KY	0.000703852	0.00444003
21125	Laurel, KY	0.00443482	0.00023237
21127	Lawrence, KY	0.00439006	0.00660414
21129	Lee, KY	0.00484562	0.00847943
21131	Leslie, KY	0.00168186	0.00370029
21133	Letcher, KY	0.000982538	0.0032911
21135	Lewis, KY	0.0355438	0.0170363
21137	Lincoln, KY	0.00351665	0.00228793
21139	Livingston, KY	0.010381	0.0103859
21141	Logan, KY	0.00158145	0.00198967
21143	Lyon, KY	0.00839638	0.00764938
21145	McCracken, KY	0.0010007	0.000260239
21147	McCreary, KY	0.00115335	0.00641365
21149	McLean, KY	0.0231095	0.00450616
21151	Madison, KY	0.0016132	0.000398398
21153	Magoffin, KY	0.00342851	0.00501918
21155	Marion, KY	0.00447802	0.00186495
21157	Marshall, KY	0.00246616	0.00103617
21159	Martin, KY	0.00413395	0.01331
21161	Mason, KY	0.00405975	0.00146618
21163	Meade, KY	0.0587493	0.0120968
21165	Menifee, KY	0.00720305	0.00505397
21167	Mercer, KY	0.0033648	0.00119549
21169	Metcalfe, KY	0.0212331	0.00670872
21171	Monroe, KY	0.00163121	0.00279237
21173	Montgomery, KY	0.00224528	0.00154269
21175	Morgan, KY	0.0040539	0.00154882
21177	Muhlenberg, KY	0.000859199	0.00113624
21179	Nelson, KY	0.0018189	0.00265672
21181	Nicholas, KY	0.0397681	0.0126366
21183	Ohio, KY	0.00428124	0.0044729
21185	Oldham, KY	0.00179265	0.00113082
21187	Owen, KY	0.00973265	0.0049821
21189	Owsley, KY	0.00618017	0.028437
21191	Pendleton, KY	0.0074652	0.0118261
21193	Perry, KY	0.000770396	0.00158459
21195	Pike, KY	0.000682182	0.000319812
21197	Powell, KY	0.00391222	0.00757184
21199	Pulaski, KY	0.000187882	0.00012336
21201	Robertson, KY	0.00900901	0.0245069
21203	Rockcastle, KY	0.00188798	0.00244257
21205	Rowan, KY	0.00160596	0.00170056
21207	Russell, KY	0.00259593	0.00157001
21209	Scott, KY	0.0117353	0.00824679
21211	Shelby, KY	0.00521154	0.00482347
21213	Simpson, KY	0.00474426	0.00573569
21215	Spencer, KY	0.123551	0.017638
21217	Taylor, KY	0.0018004	0.00170108
21219	Todd, KY	0.00219988	0.017532
21221	Trigg, KY	0.00460846	0.000837349
21223	Trimble, KY	0.0344093	0.0261854
21225	Union, KY	0.00717342	0.00178265
21227	Warren, KY	0.000294295	9.44903e-05
21229	Washington, KY	0.00484059	0.00521176
21231	Wayne, KY	0.000771286	0.000734079
21233	Webster, KY	0.0167441	0.00630688
21235	Whitley, KY	0.00731945	0.00123782
21237	Wolfe, KY	0.0189873	0.0151854
21239	Woodford, KY	0.0056681	0.00189732
22001	Acadia, LA	0.00658053	0.00106201
22003	Allen, LA	0.00466593	0.00164399
22005	Ascension, LA	0.00983737	0.00332478
22007	Assumption, LA	0.0093082	0.00296831
22009	Avoyelles, LA	0.000750169	0.000327426
22011	Beauregard, LA	0.0066352	0.0113759
22013	Bienville, LA	0.00746652	0.0160401
22015	Bossier, LA	0.00404541	0.00548962
22017	Caddo, LA	0.00126147	0.000208736
22019	Calcasieu, LA	8.98328e-05	5.34894e-05
22021	Caldwell, LA	0.00763823	0.00254277
22023	Cameron, LA	0.0259567	0.0570629
22025	Catahoula, LA	0.0033706	0.00692299
22027	Claiborne, LA	0.00256412	0.00487536
22029	Concordia, LA	0.00107163	0.0049475
22031	De Soto, LA	0.0188601	0.00590815
22033	East Baton Rouge, LA	0.00895892	0.000431055
22035	East Carroll, LA	0.0023471	0.0072181
22037	East Feliciana, LA	0.00321104	0.00198527
22039	Evangeline, LA	0.0021587	0.0038721
22041	Franklin, LA	0.00049884	0.00083973
22043	Grant, LA	0.00462207	0.0207914
22045	Iberia, LA	0.00348976	0.000839241
22047	Iberville, LA	0.00665917	0.00467211
22049	Jackson, LA	0.0320882	0.0126966
22051	Jefferson, LA	0.235575	0.000154764
22053	Jefferson Davis, LA	0.00939844	0.00274501
22055	Lafayette, LA	0.00053998	0.000103955
22057	Lafourche, LA	0.00159776	0.0013325
22059	LaSalle, LA	0.0010101	0.00137069
22061	Lincoln, LA	0.00228839	0.00107257
22063	Livingston, LA	0.000568249	0.0016032
22065	Madison, LA	0.00338869	0.00302133
22067	Morehouse, LA	0.00410751	0.0075643
22069	Natchitoches, LA	0.000380778	0.000241883
22071	Orleans, LA	0.0985296	0.00188417
22073	Ouachita, LA	0.000145019	6.58183e-05
22075	Plaquemines, LA	0.00532576	0.00795492
22077	Pointe Coupee, LA	0.00108535	0.00222813
22079	Rapides, LA	0.000102865	0.000126362
22081	Red River, LA	0.00350171	0.00340325
22083	Richland, LA	0.00846714	0.00363247
22085	Sabine, LA	0.00193987	0.000561533
22087	St. Bernard, LA	0.0094257	0.0138392
22089	St. Charles, LA	0.00108261	0.00208991
22091	St. Helena, LA	0.0169426	0.0139237
22093	St. James, LA	0.00486887	0.00438896
22095	St. John the Baptist, LA	0.00219896	0.00490423
22097	St. Landry, LA	0.0033462	0.00123155
22099	St. Martin, LA	0.021057	0.0061138
22101	St. Mary, LA	0.000411087	0.00076955
22103	St. Tammany, LA	0.00336624	0.00322498
22105	Tangipahoa, LA	0.000668107	0.000677443
22107	Tensas, LA	0.0027939	0.00247943
22109	Terrebonne, LA	0.00070743	0.000331994
22111	Union, LA	0.00668833	0.00173729
22113	Vermilion, LA	0.00477937	0.0074837
22115	Vernon, LA	0.000714709	0.00180477
22117	Washington, LA	0.00414908	0.0015922
22119	Webster, LA	0.00224786	0.00069238
22121	West Baton Rouge, LA	0.00341261	0.00893104
22123	West Carroll, LA	0.00252893	0.00236045
22125	West Feliciana, LA	0.0235352	0.00822633
22127	Winn, LA	0.000624516	0.00309573
23001	Androscoggin, ME	0.000836264	0.000267502
23003	Aroostook, ME	6.69758e-06	1.02681e-05
23005	Cumberland, ME	0.000607158	7.78361e-05
23007	Franklin, ME	0.000278411	0.00043069
23009	Hancock, ME	3.58046e-05	9.14445e-05
23011	Kennebec, ME	0.00032575	0.000132456
23013	Knox, ME	0.000265813	0.00017493
23015	Lincoln, ME	0.00136891	0.000692756
23017	Oxford, ME	0.00162997	0.00165536
23019	Penobscot, ME	4.29071e-05	3.601e-05
23021	Piscataquis, ME	0.00203327	0.00108656
23023	Sagadahoc, ME	0.00886803	0.00201054
23025	Somerset, ME	0.000971151	0.000334752
23027	Waldo, ME	0.00113632	0.00035245
23029	Washington, ME	6.08125e-05	4.60999e-05
23031	York, ME	0.00348906	0.000555121
24001	Allegany, MD	0.000276762	0.000260764
24003	Anne Arundel, MD	0.0863063	0.00073112
24005	Baltimore, MD	0.0669825	0.000454368
24009	Calvert, MD	0.00479658	0.0014505
24011	Caroline, MD	0.00170823	0.00471117
24013	Carroll, MD	0.000987106	0.00112142
24015	Cecil, MD	0.00365924	0.0174199
24017	Charles, MD	0.000923794	0.00582978
24019	Dorchester, MD	0.00281313	0.000996956
24021	Frederick, MD	0.000333586	0.000436046
24023	Garrett, MD	0.00131662	0.000764174
24025	Harford, MD	0.000422162	0.00158214
24027	Howard, MD	0.00235349	0.00120041
24029	Kent, MD	0.000379258	0.000823628
24031	Montgomery, MD	0.159059	0.000211526
24033	Prince George's, MD	0.0497893	0.000325135
24035	Queen Anne's, MD	0.00166771	0.00217236
24037	St. Mary's, MD	0.00171667	0.000160875
24039	Somerset, MD	0.00480965	0.00519382
24041	Talbot, MD	0.00136497	0.00103529
24043	Washington, MD	0.00143156	0.00144546
24045	Wicomico, MD	0.000424552	0.00023612
24047	Worcester, MD	0.000708721	0.000779372
24510	Baltimore city, MD	0.558843	0.000567175
25001	Barnstable, MA	2.73658e-05	5.20073e-05
25003	Berkshire, MA	2.38143e-05	1.48917e-05
25005	Bristol, MA	0.000716322	0.000401383
25007	Dukes, MA	6.71256e-05	0.000151432
25009	Essex, MA	0.000489371	0.000195971
25011	Franklin, MA	0.0024033	0.000218758
25013	Hampden, MA	0.000217655	0.000193332
25015	Hampshire, MA	0.0012823	0.00062674
25017	Middlesex, MA	0.000303359	9.602e-05
25019	Nantucket, MA	0.000296412	0.000270868
25021	Norfolk, MA	0.000937615	0.000721474
25023	Plymouth, MA	0.000757981	0.00150181
25025	Suffolk, MA	0.0245613	0.00140342
25027	Worcester, MA	0.000394796	0.000217541
26001	Alcona, MI	0.00369567	0.00256701
26003	Alger, MI	0.0021748	0.00226245
26005	Allegan, MI	0.00778986	0.00150964
26007	Alpena, MI	0.000200793	9.70778e-05
26009	Antrim, MI	0.00604408	0.0034896
26011	Arenac, MI	0.00264089	0.00548144
26013	Baraga, MI	0.000617052	0.00097236
26015	Barry, MI	0.00535485	0.000673462
26017	Bay, MI	0.000734198	0.00138204
26019	Benzie, MI	0.011771	0.000932121
26021	Berrien, MI	0.000180228	0.000198514
26023	Branch, MI	0.000356999	0.00107375
26025	Calhoun, MI	0.000369047	0.000593973
26027	Cass, MI	0.00303728	0.00329375
26029	Charlevoix, MI	0.00174057	0.000790714
26031	Cheboygan, MI	0.000699466	0.00229949
26033	Chippewa, MI	2.63585e-05	7.34497e-05
26035	Clare, MI	0.00717597	0.000979635
26037	Clinton, MI	0.00921573	0.00102363
26039	Crawford, MI	0.00604668	0.0016358
26041	Delta, MI	0.000292914	0.000156488
26043	Dickinson, MI	0.000273509	0.000141687
26045	Eaton, MI	0.00232979	0.0030772
26047	Emmet, MI	0.000431637	0.000204886
26049	Genesee, MI	0.00334481	0.000151121
26051	Gladwin, MI	0.00139191	0.000631573
26053	Gogebic, MI	0.00211524	0.000777038
26055	Grand Traverse, MI	0.000437837	0.000195703
26057	Gratiot, MI	0.00134687	0.000541706
26059	Hillsdale, MI	0.000471006	0.00115927
26061	Houghton, MI	0.000126372	3.40185e-05
26063	Huron, MI	0.00033839	0.000140617
26065	Ingham, MI	0.245762	0.000327391
26067	Ionia, MI	0.00714928	0.00108304
26069	Iosco, MI	0.00114901	0.000109126
26071	Iron, MI	0.000289099	0.000180484
26073	Isabella, MI	0.00082796	0.000164348
26075	Jackson, MI	0.000673426	0.000219466
26077	Kalamazoo, MI	0.000185074	0.000142404
26079	Kalkaska, MI	0.0173769	0.0115792
26081	Kent, MI	0.166788	9.78099e-05
26083	Keweenaw, MI	0.00521697	0.00398017
26085	Lake, MI	0.0104671	0.0114535
26087	Lapeer, MI	0.0040125	0.00158322
26089	Leelanau, MI	0.00327998	0.00167092
26091	Lenawee, MI	0.000688418	0.000730305
26093	Livingston, MI	0.00325753	0.00180099
26095	Luce, MI	0.00115065	0.00101706
26097	Mackinac, MI	0.00107861	0.00148515
26099	Macomb, MI	0.566485	0.000800106
26101	Manistee, MI	0.000648429	0.000373007
26103	Marquette, MI	2.07481e-05	1.36696e-05
26105	Mason, MI	0.00032049	0.00013641
26107	Mecosta, MI	0.00113134	0.000785524
26109	Menominee, MI	0.00372828	0.00354039
26111	Midland, MI	0.000878781	0.00067615
26113	Missaukee, MI	0.012679	0.008579
26115	Monroe, MI	0.00187797	0.000692012
26117	Montcalm, MI	0.00701666	0.00202276
26119	Montmorency, MI	0.00685733	0.00189268
26121	Muskegon, MI	0.00168213	0.00043555
26123	Newaygo, MI	0.00231703	0.00469618
26125	Oakland, MI	0.12533	0.000527958
26127	Oceana, MI	0.000729987	0.00375955
26129	Ogemaw, MI	0.000588853	0.000469456
26131	Ontonagon, MI	0.00577584	0.00266317
26133	Osceola, MI	0.00267711	0.00234838
26135	Oscoda, MI	0.00112988	0.00147797
26137	Otsego, MI	0.000842496	0.00044738
26139	Ottawa, MI	0.00124098	0.000965716
26141	Presque Isle, MI	0.00355299	0.00130143
26143	Roscommon, MI	0.000536038	0.00085521
26145	Saginaw, MI	0.00036327	0.000249672
26147	St. Clair, MI	0.000506892	0.000123839
26149	St. Joseph, MI	0.000734984	0.000717871
26151	Sanilac, MI	0.00236239	0.000706558
26153	Schoolcraft, MI	0.000251294	0.00046256
26155	Shiawassee, MI	0.00214907	0.00180207
26157	Tuscola, MI	0.00166012	0.00057888
26159	Van Buren, MI	0.00246195	0.00159227
26161	Washtenaw, MI	0.159574	0.000202097
26163	Wayne, MI	0.420422	0.000661762
26165	Wexford, MI	0.00148046	0.000450473
27001	Aitkin, MN	0.00300305	0.000619032
27003	Anoka, MN	0.00146646	0.000469754
27005	Becker, MN	0.000910514	0.000379397
27007	Beltrami, MN	0.000317256	0.000137025
27009	Benton, MN	0.00185324	0.000476237
27011	Big Stone, MN	0.000802623	0.00187472
27013	Blue Earth, MN	0.00065638	0.000105491
27015	Brown, MN	0.000600306	0.000375645
27017	Carlton, MN	0.00202484	0.00103485
27019	Carver, MN	0.00783715	0.000354509
27021	Cass, MN	0.0044006	0.00148764
27023	Chippewa, MN	0.00125856	0.000320256
27025	Chisago, MN	0.014599	0.00268058
27027	Clay, MN	0.00847704	0.00150638
27029	Clearwater, MN	0.00562624	0.00194286
27031	Cook, MN	0.000565286	0.000647455
27033	Cottonwood, MN	0.000654759	0.00206219
27035	Crow Wing, MN	0.000694788	9.87495e-05
27037	Dakota, MN	0.000896089	0.00151932
27039	Dodge, MN	0.00476969	0.00840558
27041	Douglas, MN	0.000237346	0.000419455
27043	Faribault, MN	0.00145135	0.00105107
27045	Fillmore, MN	0.00551326	0.00353132
27047	Freeborn, MN	0.000784991	0.000279476
27049	Goodhue, MN	0.00154308	0.00114569
27051	Grant, MN	0.00392825	0.00656069
27053	Hennepin, MN	0.161608	0.000223961
27055	Houston, MN	0.00227151	0.00554884
27057	Hubbard, MN	0.00262203	0.000829661
27059	Isanti, MN	0.0103053	0.00168986
27061	Itasca, MN	0.000146835	9.8359e-05
27063	Jackson, MN	0.00152382	0.00160818
27065	Kanabec, MN	0.00569318	0.00186367
27067	Kandiyohi, MN	0.00015076	0.000183058
27069	Kittson, MN	0.00340624	0.000659763
27071	Koochiching, MN	0.000194075	0.000109648
27073	Lac qui Parle, MN	0.00147497	0.000303006
27075	Lake, MN	0.00314093	0.00438629
27077	Lake of the Woods, MN	0.00306464	0.00324222
27079	Le Sueur, MN	0.00343526	0.00406486
27081	Lincoln, MN	0.00760115	0.000950824
27083	Lyon, MN	0.000403033	7.03762e-05
27085	McLeod, MN	0.00157215	0.000958205
27087	Mahnomen, MN	0.00717767	0.0045294
27089	Marshall, MN	0.00793839	0.00229769
27091	Martin, MN	0.00041554	0.000227455
27093	Meeker, MN	0.00407633	0.00254962
27095	Mille Lacs, MN	0.00455344	0.00128335
27097	Morrison, MN	0.00341954	0.000837244
27099	Mower, MN	0.000547523	0.000251132
27101	Murray, MN	0.00311353	0.000796901
27103	Nicollet, MN	0.00448452	0.000585754
27105	Nobles, MN	0.000243317	0.000564922
27107	Norman, MN	0.00194362	0.00243002
27109	Olmsted, MN	0.000119582	3.75072e-05
27111	Otter Tail, MN	0.000273036	0.000132307
27113	Pennington, MN	0.00062719	0.000996521
27115	Pine, MN	0.00129376	0.000917546
27117	Pipestone, MN	0.000823055	0.000545212
27119	Polk, MN	0.0011876	0.00251169
27121	Pope, MN	0.00298254	0.0034644
27123	Ramsey, MN	0.0649557	0.00165525
27125	Red Lake, MN	0.0147307	0.0349138
27127	Redwood, MN	0.00111503	0.000186124
27129	Renville, MN	0.00177477	0.0016214
27131	Rice, MN	0.00142395	0.000636816
27133	Rock, MN	0.00801615	0.000597912
27135	Roseau, MN	0.000174478	0.000120968
27137	St. Louis, MN	0.000167869	0.000129577
27139	Scott, MN	0.00898661	0.000651909
27141	Sherburne, MN	0.00583251	0.00282315
27143	Sibley, MN	0.00785358	0.00208081
27145	Stearns, MN	0.000234488	0.000145201
27147	Steele, MN	0.000796112	0.000539649
27149	Stevens, MN	0.000320968	0.00032748
27151	Swift, MN	0.000819777	0.000564364
27153	Todd, MN	0.00374756	0.00194916
27155	Traverse, MN	0.00108902	0.000991282
27157	Wabasha, MN	0.00145883	0.00160192
27159	Wadena, MN	0.00326461	0.00229256
27161	Waseca, MN	0.0024939	0.0014042
27163	Washington, MN	0.0076867	0.0055092
27165	Watonwan, MN	0.00152666	0.00263369
27167	Wilkin, MN	0.0121558	0.00502396
27169	Winona, MN	0.000420178	0.000172581
27171	Wright, MN	0.00272162	0.00109783
27173	Yellow Medicine, MN	0.0054613	0.000797042
28001	Adams, MS	0.000255964	0.00118206
28003	Alcorn, MS	0.000486935	0.000728803
28005	Amite, MS	0.00713482	0.025066
28007	Attala, MS	0.00104627	0.00260856
28009	Benton, MS	0.0147448	0.0697558
28011	Bolivar, MS	0.000543154	0.00024083
28013	Calhoun, MS	0.00125956	0.00164517
28015	Carroll, MS	0.00517646	0.0116311
28017	Chickasaw, MS	0.0111376	0.00126827
28019	Choctaw, MS	0.00576052	0.0075337
28021	Claiborne, MS	0.024103	0.00687241
28023	Clarke, MS	0.00362999	0.00919644
28025	Clay, MS	0.00214693	0.00868872
28027	Coahoma, MS	0.00821364	0.00173897
28029	Copiah, MS	0.00698409	0.00508867
28031	Covington, MS	0.00169413	0.0115776
28033	DeSoto, MS	0.00454256	0.00743367
28035	Forrest, MS	0.00266359	0.0063443
28037	Franklin, MS	0.00383344	0.01222
28039	George, MS	0.00698018	0.00447824
28041	Greene, MS	0.00797976	0.0157449
28043	Grenada, MS	0.000668586	0.0012626
28045	Hancock, MS	0.00916868	0.00420922
28047	Harrison, MS	0.000606684	0.000234251
28049	Hinds, MS	0.00271518	0.00298432
28051	Holmes, MS	0.00328596	0.0048737
28053	Humphreys, MS	0.00162958	0.00202207
28055	Issaquena, MS	0.0377736	0.108135
28057	Itawamba, MS	0.020786	0.00212925
28059	Jackson, MS	0.00348425	0.000940017
28061	Jasper, MS	0.00256605	0.0190167
28063	Jefferson, MS	0.0150832	0.00793119
28065	Jefferson Davis, MS	0.0148515	0.00732452
28067	Jones, MS	0.000598499	0.000494016
28069	Kemper, MS	0.00939005	0.034324
28071	Lafayette, MS	0.000425456	0.000381104
28073	Lamar, MS	0.00676854	0.00306868
28075	Lauderdale, MS	8.26183e-05	0.000280834
28077	Lawrence, MS	0.00452176	0.0051194
28079	Leake, MS	0.00418465	0.00838568
28081	Lee, MS	0.000921925	0.00042759
28083	Leflore, MS	0.00068261	0.000804197
28085	Lincoln, MS	0.00134297	0.00115117
28087	Lowndes, MS	0.000492297	0.000245235
28089	Madison, MS	0.00369433	0.0170174
28091	Marion, MS	0.00220381	0.00160819
28093	Marshall, MS	0.00250007	0.0080505
28095	Monroe, MS	0.00826055	0.00114069
28097	Montgomery, MS	0.00384823	0.00797425
28099	Neshoba, MS	0.00200108	0.00148915
28101	Newton, MS	0.00231799	0.0108418
28103	Noxubee, MS	0.00397945	0.00290819
28105	Oktibbeha, MS	0.00040758	0.000530974
28107	Panola, MS	0.00261789	0.00218853
28109	Pearl River, MS	0.00246587	0.00293228
28111	Perry, MS	0.00791213	0.0043665
28113	Pike, MS	0.000836044	0.000732452
28115	Pontotoc, MS	0.00195283	0.000845534
28117	Prentiss, MS	0.00773568	0.00674105
28119	Quitman, MS	0.0175635	0.00374025
28121	Rankin, MS	0.00585246	0.00567825
28123	Scott, MS	0.00237666	0.00271804
28125	Sharkey, MS	0.00479696	0.00770036
28127	Simpson, MS	0.00819877	0.00577301
28129	Smith, MS	0.0044323	0.0110567
28131	Stone, MS	0.00960055	0.00436515
28133	Sunflower, MS	0.0011661	0.00236873
28135	Tallahatchie, MS	0.00902351	0.0046637
28137	Tate, MS	0.0055896	0.00416009
28139	Tippah, MS	0.00291451	0.000684864
28141	Tishomingo, MS	0.00289829	0.00477939
28143	Tunica, MS	0.265911	0.0300078
28145	Union, MS	0.00542672	0.00445039
28147	Walthall, MS	0.0056074	0.0091127
28149	Warren, MS	0.000854352	0.000264356
28151	Washington, MS	0.000195184	0.000171511
28153	Wayne, MS	0.0040441	0.00301059
28155	Webster, MS	0.00321389	0.0173617
28157	Wilkinson, MS	0.0037829	0.0162345
28159	Winston, MS	0.00362555	0.00204408
28161	Yalobusha, MS	0.0122119	0.0034049
28163	Yazoo, MS	0.00464182	0.00270054
29001	Adair, MO	0.000290948	0.000258768
29003	Andrew, MO	0.0102351	0.00350408
29005	Atchison, MO	0.00110435	0.000866685
29007	Audrain, MO	0.000487135	0.00197935
29009	Barry, MO	0.000629303	0.000881531
29011	Barton, MO	0.00161048	0.00324709
29013	Bates, MO	0.00422047	0.00290204
29015	Benton, MO	0.00387267	0.0013234
29017	Bollinger, MO	0.019593	0.0145301
29019	Boone, MO	8.86519e-05	6.23801e-05
29021	Buchanan, MO	0.000293403	0.000178449
29023	Butler, MO	0.000788959	0.000269203
29025	Caldwell, MO	0.0248971	0.00220007
29027	Callaway, MO	0.00646146	0.0013244
29029	Camden, MO	0.000212491	0.000352105
29031	Cape Girardeau, MO	0.000177293	0.000176424
29033	Carroll, MO	0.00200464	0.00131066
29035	Carter, MO	0.00411794	0.00290774
29037	Cass, MO	0.00461858	0.00302236
29039	Cedar, MO	0.00211639	0.00367877
29041	Chariton, MO	0.0063403	0.00459298
29043	Christian, MO	0.00321232	0.00249632
29045	Clark, MO	0.00736341	0.00218221
29047	Clay, MO	0.00425472	0.00110729
29049	Clinton, MO	0.00883257	0.00982697
29051	Cole, MO	0.000786726	0.000202695
29053	Cooper, MO	0.00136791	0.00429008
29055	Crawford, MO	0.00198746	0.00384494
29057	Dade, MO	0.00111848	0.00494998
29059	Dallas, MO	0.00936713	0.00448872
29061	Daviess, MO	0.00502777	0.00307717
29063	DeKalb, MO	0.006908	0.0122648
29065	Dent, MO	0.00112732	0.00144328
29067	Douglas, MO	0.0021145	0.00171016
29069	Dunklin, MO	0.000492157	0.000892801
29071	Franklin, MO	0.000539217	0.00292255
29073	Gasconade, MO	0.00253678	0.00177474
29075	Gentry, MO	0.00373433	0.000876846
29077	Greene, MO	0.000671402	0.000310903
29079	Grundy, MO	0.00197243	0.00116044
29081	Harrison, MO	0.000752926	0.00133297
29083	Henry, MO	0.00178854	0.000840706
29085	Hickory, MO	0.0146031	0.00721184
29087	Holt, MO	0.00294828	0.00166357
29089	Howard, MO	0.0179527	0.00235749
29091	Howell, MO	0.000116888	0.000130133
29093	Iron, MO	0.00631678	0.00379994
29095	Jackson, MO	0.186117	0.000149467
29097	Jasper, MO	0.000702017	0.000389357
29099	Jefferson, MO	0.00240044	0.000996717
29101	Johnson, MO	0.00201073	0.000261987
29103	Knox, MO	0.00221809	0.00609183
29105	Laclede, MO	0.000330466	0.00114294
29107	Lafayette, MO	0.00629645	0.0013986
29109	Lawrence, MO	0.00371859	0.00132778
29111	Lewis, MO	0.00351521	0.00281346
29113	Lincoln, MO	0.00248923	0.00499848
29115	Linn, MO	0.00125308	0.000666294
29117	Livingston, MO	0.000781117	0.000304231
29119	McDonald, MO	0.00393447	0.00405013
29121	Macon, MO	0.000931882	0.000925217
29123	Madison, MO	0.00712943	0.00214135
29125	Maries, MO	0.00867563	0.0168739
29127	Marion, MO	0.000820934	0.000787521
29129	Mercer, MO	0.0115273	0.00247874
29131	Miller, MO	0.00233206	0.00462499
29133	Mississippi, MO	0.00687051	0.00312429
29135	Moniteau, MO	0.00912488	0.00226105
29137	Monroe, MO	0.00332878	0.0154643
29139	Montgomery, MO	0.00227571	0.00180059
29141	Morgan, MO	0.00121635	0.00257424
29143	New Madrid, MO	0.000706669	0.00266212
29145	Newton, MO	0.00368971	0.00230011
29147	Nodaway, MO	0.000235968	0.000215417
29149	Oregon, MO	0.001424	0.00115386
29151	Osage, MO	0.0116572	0.00448773
29153	Ozark, MO	0.00359473	0.00284821
29155	Pemiscot, MO	0.00270801	0.00116932
29157	Perry, MO	0.000987607	0.001428
29159	Pettis, MO	0.000576065	0.000232449
29161	Phelps, MO	0.000249852	0.000601426
29163	Pike, MO	0.00182267	0.000983393
29165	Platte, MO	0.00231253	0.00332371
29167	Polk, MO	0.00524617	0.00268501
29169	Pulaski, MO	0.000219914	0.000250991
29171	Putnam, MO	0.00612856	0.00717488
29173	Ralls, MO	0.00153963	0.00291071
29175	Randolph, MO	0.00228703	0.000556675
29177	Ray, MO	0.00848737	0.00109151
29179	Reynolds, MO	0.00103655	0.00429859
29181	Ripley, MO	0.0046718	0.0020722
29183	St. Charles, MO	0.00101342	0.00197239
29185	St. Clair, MO	0.00451709	0.00183131
29186	Ste. Genevieve, MO	0.00111194	0.00452604
29187	St. Francois, MO	0.000649566	0.000622765
29189	St. Louis, MO	0.278727	0.000522823
29195	Saline, MO	0.000258887	0.000142807
29197	Schuyler, MO	0.00455759	0.0102543
29199	Scotland, MO	0.00228158	0.00162441
29201	Scott, MO	0.00197224	0.000948415
29203	Shannon, MO	0.00204783	0.00180572
29205	Shelby, MO	0.00125854	0.00265036
29207	Stoddard, MO	0.00140206	0.000789721
29209	Stone, MO	0.0189213	0.00298242
29211	Sullivan, MO	0.00274476	0.00197347
29213	Taney, MO	0.00138601	0.000893118
29215	Texas, MO	0.00135294	0.00232266
29217	Vernon, MO	0.00092467	0.000663592
29219	Warren, MO	0.00107758	0.0183463
29221	Washington, MO	0.0035618	0.0042939
29223	Wayne, MO	0.0145992	0.00129416
29225	Webster, MO	0.0074629	0.00256194
29227	Worth, MO	0.0102714	0.0119518
29229	Wright, MO	0.00234212	0.0018352
29510	St. Louis city, MO	0.314262	0.00100311
30001	Beaverhead, MT	0.000139678	0.000255614
30003	Big Horn, MT	0.00107179	0.000435942
30005	Blaine, MT	0.000293994	0.000550596
30007	Broadwater, MT	0.00424776	0.00994605
30009	Carbon, MT	0.00738063	0.00343371
30011	Carter, MT	0.0011039	0.00100539
30013	Cascade, MT	1.40505e-05	9.64948e-06
30015	Chouteau, MT	0.00232152	0.00276918
30017	Custer, MT	8.90948e-05	0.000124757
30019	Daniels, MT	0.00030089	0.000512829
30021	Dawson, MT	9.93624e-05	0.000263274
30023	Deer Lodge, MT	0.00141812	0.004705
30025	Fallon, MT	0.000313926	0.000487309
30027	Fergus, MT	7.59476e-05	8.35279e-05
30029	Flathead, MT	1.2619e-05	2.37342e-05
30031	Gallatin, MT	5.41872e-05	4.08942e-05
30033	Garfield, MT	0.000846004	0.000963496
30035	Glacier, MT	0.000115267	0.000362017
30037	Golden Valley, MT	0.00982445	0.00918897
30039	Granite, MT	0.00317045	0.00147824
30041	Hill, MT	0.000159826	0.00018934
30043	Jefferson, MT	0.0143887	0.00420793
30045	Judith Basin, MT	0.00196583	0.000567665
30047	Lake, MT	0.000317067	0.000190398
30049	Lewis and Clark, MT	9.20546e-05	2.64877e-05
30051	Liberty, MT	0.000810901	0.000671256
30053	Lincoln, MT	0.000189883	0.000204565
30055	McCone, MT	0.00166854	0.000497161
30057	Madison, MT	0.00198105	0.00178272
30059	Meagher, MT	0.000527563	0.00138415
30061	Mineral, MT	0.00764777	0.00376997
30063	Missoula, MT	0.000171313	2.57109e-05
30065	Musselshell, MT	0.00467298	0.0150201
30067	Park, MT	0.00164715	0.000630969
30069	Petroleum, MT	0.00111069	0.0371846
30071	Phillips, MT	0.00017408	0.000633968
30073	Pondera, MT	0.000750954	0.00149245
30075	Powder River, MT	0.000326812	0.000831203
30077	Powell, MT	0.00163413	0.00158985
30079	Prairie, MT	0.00266881	0.0065847
30081	Ravalli, MT	0.00155171	0.0006833
30083	Richland, MT	0.000109431	0.000809444
30085	Roosevelt, MT	0.000555365	0.000483305
30087	Rosebud, MT	0.000601226	0.000439541
30089	Sanders, MT	0.000537293	0.000256255
30091	Sheridan, MT	8.45293e-05	0.00048121
30093	Silver Bow, MT	9.69603e-05	0.000291554
30095	Stillwater, MT	0.00455352	0.00986668
30097	Sweet Grass, MT	0.00194263	0.00114583
30099	Teton, MT	0.00242623	0.000870722
30101	Toole, MT	0.000772014	0.0022789
30103	Treasure, MT	0.00230283	0.00294379
30105	Valley, MT	0.000582852	0.000258757
30107	Wheatland, MT	0.000634018	0.00088369
30109	Wibaux, MT	0.00328784	0.0015396
30111	Yellowstone, MT	3.14731e-05	2.61577e-05
31001	Adams, NE	0.000199661	0.000726481
31003	Antelope, NE	0.00229716	0.00103176
31005	Arthur, NE	0.0101834	0.00294331
31007	Banner, NE	0.0324255	0.0029144
31009	Blaine, NE	0.00436231	0.0225298
31011	Boone, NE	0.00104095	0.00107834
31013	Box Butte, NE	0.000100023	0.000180337
31015	Boyd, NE	0.00174465	0.000376302
31017	Brown, NE	0.000474051	0.000306534
31019	Buffalo, NE	0.000275021	0.000122054
31021	Burt, NE	0.00526146	0.00382611
31023	Butler, NE	0.00634627	0.00173603
31025	Cass, NE	0.0178443	0.00377456
31027	Cedar, NE	0.00187372	0.000698619
31029	Chase, NE	0.000275976	0.000644871
31031	Cherry, NE	0.000638085	0.000244387
31033	Cheyenne, NE	0.000292704	0.000278597
31035	Clay, NE	0.00478994	0.00166061
31037	Colfax, NE	0.00380261	0.00288737
31039	Cuming, NE	0.000505547	0.000663421
31041	Custer, NE	0.000195874	0.000332721
31043	Dakota, NE	0.00359179	0.00137197
31045	Dawes, NE	0.000185858	0.000222208
31047	Dawson, NE	0.000215033	0.000229632
31049	Deuel, NE	0.00638662	0.0151473
31051	Dixon, NE	0.00592531	0.00207232
31053	Dodge, NE	0.00126573	0.000595831
31055	Douglas, NE	0.00453368	0.000327228
31057	Dundy, NE	0.00091702	0.00136274
31059	Fillmore, NE	0.00207772	0.000991196
31061	Franklin, NE	0.00528287	0.00145118
31063	Frontier, NE	0.00141967	0.00150227
31065	Furnas, NE	0.000617131	0.00199189
31067	Gage, NE	0.000670591	0.0019209
31069	Garden, NE	0.000379512	0.000823445
31071	Garfield, NE	0.000474179	0.00186631
31073	Gosper, NE	0.0185724	0.00105251
31075	Grant, NE	0.00238144	0.00346715
31077	Greeley, NE	0.0013063	0.00509809
31079	Hall, NE	0.000223891	0.000177356
31081	Hamilton, NE	0.00301449	0.00383254
31083	Harlan, NE	0.00268818	0.00227041
31085	Hayes, NE	0.00319207	0.0162224
31087	Hitchcock, NE	0.00997928	0.00285321
31089	Holt, NE	0.000120408	6.33628e-05
31091	Hooker, NE	0.0086716	0.00369269
31093	Howard, NE	0.0069362	0.00897979
31095	Jefferson, NE	0.00341494	0.00180255
31097	Johnson, NE	0.00725125	0.00315018
31099	Kearney, NE	0.0195893	0.00561497
31101	Keith, NE	0.000400859	0.000372955
31103	Keya Paha, NE	0.0016344	0.00292767
31105	Kimball, NE	0.000737132	0.000709242
31107	Knox, NE	0.000725408	0.000220126
31109	Lancaster, NE	0.0161264	1.33266e-05
31111	Lincoln, NE	3.23244e-05	5.6332e-05
31113	Logan, NE	0.00837709	0.00607827
31115	Loup, NE	0.00130429	0.00837226
31117	McPherson, NE	0.00801093	0.0303444
31119	Madison, NE	0.000283755	0.000202118
31121	Merrick, NE	0.0076563	0.00365771
31123	Morrill, NE	0.0025262	0.00163693
31125	Nance, NE	0.00590191	0.0024393
31127	Nemaha, NE	0.00214864	0.00079548
31129	Nuckolls, NE	0.00139799	0.000923732
31131	Otoe, NE	0.00333865	0.000908772
31133	Pawnee, NE	0.00275721	0.00265327
31135	Perkins, NE	0.000873816	0.00253102
31137	Phelps, NE	0.000761935	0.00139053
31139	Pierce, NE	0.0122285	0.0010059
31141	Platte, NE	0.000388616	0.000186573
31143	Polk, NE	0.0102652	0.00193233
31145	Red Willow, NE	0.000158579	0.000118308
31147	Richardson, NE	0.00191862	0.00129821
31149	Rock, NE	0.00167406	0.00102902
31151	Saline, NE	0.0026639	0.00835128
31153	Sarpy, NE	0.0160748	0.0014877
31155	Saunders, NE	0.00802922	0.00462477
31157	Scotts Bluff, NE	0.000150525	7.26635e-05
31159	Seward, NE	0.00944965	0.000566879
31161	Sheridan, NE	0.000840481	0.00136725
31163	Sherman, NE	0.00195433	0.00833129
31165	Sioux, NE	0.0120911	0.013324
31167	Stanton, NE	0.0100273	0.00896605
31169	Thayer, NE	0.00106269	0.000386262
31171	Thomas, NE	0.00320853	0.00378177
31173	Thurston, NE	0.00243717	0.00766837
31175	Valley, NE	0.000452078	0.00161967
31177	Washington, NE	0.00476438	0.00148665
31179	Wayne, NE	0.00234388	0.00116123
31181	Webster, NE	0.00507813	0.00114939
31183	Wheeler, NE	0.00184783	0.00420956
31185	York, NE	0.000505029	0.000429062
32001	Churchill, NV	0.000968378	0.000611832
32003	Clark, NV	0.00322201	2.05475e-05
32005	Douglas, NV	0.0144559	0.00355951
32007	Elko, NV	0.000165169	0.00240081
32009	Esmeralda, NV	0.00267743	0.0042432
32011	Eureka, NV	0.00517658	0.0328003
32013	Humboldt, NV	0.000533434	0.000325197
32015	Lander, NV	0.00675917	0.00447183
32017	Lincoln, NV	0.010019	0.00801712
32019	Lyon, NV	0.00228431	0.00296243
32021	Mineral, NV	0.000691952	0.000728979
32023	Nye, NV	0.0573919	0.00100884
32027	Pershing, NV	0.0045962	0.00350921
32029	Storey, NV	0.0378784	0.0295732
32031	Washoe, NV	0.00146635	3.74666e-05
32033	White Pine, NV	0.000250076	0.00113948
32510	Carson City, NV	0.00267565	0.0044721
33001	Belknap, NH	0.000862077	0.000891305
33003	Carroll, NH	0.000393194	0.000279128
33005	Cheshire, NH	0.000123127	0.000261146
33007	Coos, NH	0.00081483	0.000306172
33009	Grafton, NH	0.000679288	0.00028183
33011	Hillsborough, NH	0.00038863	0.000428152
33013	Merrimack, NH	0.000730052	0.00126183
33015	Rockingham, NH	0.00180105	0.000815333
33017	Strafford, NH	0.00300989	0.000431866
33019	Sullivan, NH	0.00307831	0.00332329
34001	Atlantic, NJ	0.000126229	0.000241607
34003	Bergen, NJ	0.170665	0.000274171
34005	Burlington, NJ	0.316658	0.000621655
34007	Camden, NJ	0.192144	0.000493931
34009	Cape May, NJ	0.000428878	0.00121659
34011	Cumberland, NJ	0.000269949	0.000504091
34013	Essex, NJ	0.548036	0.000546976
34015	Gloucester, NJ	0.000627682	0.000563779
34017	Hudson, NJ	0.0993253	0.00230483
34019	Hunterdon, NJ	0.00247103	0.00309377
34021	Mercer, NJ	0.156068	0.000749758
34023	Middlesex, NJ	0.504577	0.000651252
34025	Monmouth, NJ	0.0199029	0.000642966
34027	Morris, NJ	0.112219	0.000266898
34029	Ocean, NJ	0.558908	0.000249034
34031	Passaic, NJ	0.289494	0.00172318
34033	Salem, NJ	0.00592305	0.00215925
34035	Somerset, NJ	0.00103426	0.00205292
34037	Sussex, NJ	0.000521939	0.00204028
34039	Union, NJ	0.200034	0.000381173
34041	Warren, NJ	0.000852173	0.00159304
35001	Bernalillo, NM	0.140367	8.3524e-05
35003	Catron, NM	0.00169712	0.000855667
35005	Chaves, NM	5.25377e-05	0.000653413
35006	Cibola, NM	0.0018728	0.00175311
35007	Colfax, NM	0.000175081	0.00031975
35009	Curry, NM	0.000116342	0.000506878
35011	De Baca, NM	0.000677135	0.0021021
35013	Doña Ana, NM	0.00109972	0.000379633
35015	Eddy, NM	8.99089e-05	0.000640304
35017	Grant, NM	5.62599e-05	0.000134967
35019	Guadalupe, NM	0.00159052	0.00148531
35021	Harding, NM	0.00800445	0.0122642
35023	Hidalgo, NM	0.0016227	0.00380772
35025	Lea, NM	5.20139e-05	9.67533e-05
35027	Lincoln, NM	0.000184229	0.000912296
35028	Los Alamos, NM	0.00362406	0.000635868
35029	Luna, NM	0.000223741	0.000480345
35031	McKinley, NM	0.000252384	0.000221466
35033	Mora, NM	0.00232008	0.00646856
35035	Otero, NM	0.000266076	0.000245499
35037	Quay, NM	0.000289208	0.000449413
35039	Rio Arriba, NM	0.00100272	0.00167912
35041	Roosevelt, NM	0.0010371	0.0054952
35043	Sandoval, NM	0.0145098	0.00401233
35045	San Juan, NM	9.87145e-05	3.265e-05
35047	San Miguel, NM	0.00268684	0.000326739
35049	Santa Fe, NM	0.000308577	0.000228404
35051	Sierra, NM	0.000387843	0.000443196
35053	Socorro, NM	0.00137667	0.00110656
35055	Taos, NM	6.87048e-05	9.6557e-05
35057	Torrance, NM	0.00648554	0.00397324
35059	Union, NM	0.00119852	0.00246261
35061	Valencia, NM	0.00195389	0.00373281
36001	Albany, NY	0.205282	0.000259278
36003	Allegany, NY	0.000221849	0.000201414
36005	Bronx, NY	0.0228766	0.0018136
36007	Broome, NY	4.75322e-05	5.27938e-05
36009	Cattaraugus, NY	0.000904596	0.000148381
36011	Cayuga, NY	0.000646968	0.000348422
36013	Chautauqua, NY	0.000126509	2.72037e-05
36015	Chemung, NY	0.00103143	0.000205993
36017	Chenango, NY	0.00039824	0.000486083
36019	Clinton, NY	0.000114489	7.29709e-05
36021	Columbia, NY	0.000687006	0.00095409
36023	Cortland, NY	0.00137232	0.000304713
36025	Delaware, NY	0.000442169	0.000601888
36027	Dutchess, NY	0.00095993	0.000211804
36029	Erie, NY	0.517253	3.38622e-05
36031	Essex, NY	0.000526852	0.000492906
36033	Franklin, NY	0.000449328	0.00075024
36035	Fulton, NY	0.000506216	0.00133646
36037	Genesee, NY	0.0017819	0.00171466
36039	Greene, NY	0.00152765	0.00202035
36041	Hamilton, NY	0.00119806	0.0029057
36043	Herkimer, NY	0.000748077	0.00219507
36045	Jefferson, NY	4.87711e-05	7.03334e-05
36047	Kings, NY	0.27763	0.00095587
36049	Lewis, NY	0.000909271	0.00259817
36051	Livingston, NY	0.00088248	0.000732312
36053	Madison, NY	0.00126249	0.000779538
36055	Monroe, NY	0.0737041	2.6451e-05
36057	Montgomery, NY	0.00102212	0.00223346
36059	Nassau, NY	0.192757	0.000291204
36061	New York, NY	0.452707	0.000609577
36063	Niagara, NY	0.00369919	0.00314302
36065	Oneida, NY	0.000182012	4.82465e-05
36067	Onondaga, NY	0.291801	2.18947e-05
36069	Ontario, NY	0.00147514	0.00135127
36071	Orange, NY	0.000390666	0.00024338
36073	Orleans, NY	0.00265419	0.00389732
36075	Oswego, NY	0.00487422	0.000487042
36077	Otsego, NY	0.000210499	0.000275809
36079	Putnam, NY	0.00245368	0.00419112
36081	Queens, NY	0.251795	0.00159296
36083	Rensselaer, NY	0.000544655	0.00166051
36085	Richmond, NY	0.00208825	0.00435577
36087	Rockland, NY	0.000371775	0.00121534
36089	St. Lawrence, NY	5.5595e-05	0.000146051
36091	Saratoga, NY	0.000840349	0.00305547
36093	Schenectady, NY	0.00208084	0.000725018
36095	Schoharie, NY	0.000872149	0.00112527
36097	Schuyler, NY	0.0048045	0.00196679
36099	Seneca, NY	0.00281516	0.00273264
36101	Steuben, NY	0.000629239	0.000158435
36103	Suffolk, NY	0.256535	0.000189253
36105	Sullivan, NY	0.001194	0.000495642
36107	Tioga, NY	0.00207468	0.00228812
36109	Tompkins, NY	0.000165675	8.80536e-05
36111	Ulster, NY	0.000667816	0.000288451
36113	Warren, NY	0.00126673	0.000783332
36115	Washington, NY	0.00296474	0.00348982
36117	Wayne, NY	0.000528504	0.00243075
36119	Westchester, NY	0.0956048	0.000106157
36121	Wyoming, NY	0.00275187	0.00118492
36123	Yates, NY	0.000716668	0.00227728
37001	Alamance, NC	0.00052199	0.00183435
37003	Alexander, NC	0.000957001	0.00148358
37005	Alleghany, NC	0.000878575	0.00188217
37007	Anson, NC	0.00418412	0.00213863
37009	Ashe, NC	0.00165451	0.00214121
37011	Avery, NC	0.00133221	0.0036115
37013	Beaufort, NC	0.00174689	0.000408431
37015	Bertie, NC	0.00690822	0.0023456
37017	Bladen, NC	0.0104276	0.00436017
37019	Brunswick, NC	0.000151955	0.00155337
37021	Buncombe, NC	0.000132364	0.000208226
37023	Burke, NC	0.00155601	0.000390194
37025	Cabarrus, NC	0.0045212	0.00381841
37027	Caldwell, NC	0.00199804	0.00062185
37029	Camden, NC	0.017279	0.0497455
37031	Carteret, NC	0.00067984	0.000112806
37033	Caswell, NC	0.00580736	0.017226
37035	Catawba, NC	0.000371645	0.000335625
37037	Chatham, NC	0.00658927	0.00194425
37039	Cherokee, NC	0.000692697	0.000860638
37041	Chowan, NC	0.00113713	0.00571671
37043	Clay, NC	0.0195585	0.00905214
37045	Cleveland, NC	0.0015662	0.000427382
37047	Columbus, NC	0.000465741	0.000654667
37049	Craven, NC	0.000186606	0.000192537
37051	Cumberland, NC	0.00636885	0.000886375
37053	Currituck, NC	0.0158072	0.00646703
37055	Dare, NC	0.000516901	9.48797e-05
37057	Davidson, NC	0.0030276	0.00608026
37059	Davie, NC	0.00913429	0.0049349
37061	Duplin, NC	0.000986195	0.00122443
37063	Durham, NC	0.00878857	0.00122573
37065	Edgecombe, NC	0.00145783	0.00299032
37067	Forsyth, NC	0.218362	0.000288523
37069	Franklin, NC	0.0185035	0.00348127
37071	Gaston, NC	0.00566275	0.0021687
37073	Gates, NC	0.0121786	0.048756
37075	Graham, NC	0.000915265	0.00379017
37077	Granville, NC	0.0128324	0.00568617
37079	Greene, NC	0.00753382	0.0117235
37081	Guilford, NC	0.011693	0.000164593
37083	Halifax, NC	0.000947465	0.00153452
37085	Harnett, NC	0.0168064	0.0155514
37087	Haywood, NC	0.000155761	0.000356475
37089	Henderson, NC	0.000695499	0.00396168
37091	Hertford, NC	0.0035786	0.00177327
37093	Hoke, NC	0.0620674	0.023493
37095	Hyde, NC	0.0012313	0.00275392
37097	Iredell, NC	0.00187058	0.000961695
37099	Jackson, NC	0.00126316	0.00108591
37101	Johnston, NC	0.0228251	0.000486077
37103	Jones, NC	0.0219727	0.0183923
37105	Lee, NC	0.00522991	0.00161114
37107	Lenoir, NC	0.000457492	0.00152164
37109	Lincoln, NC	0.00434158	0.0068831
37111	McDowell, NC	0.000926626	0.000887612
37113	Macon, NC	0.000463769	0.000336496
37115	Madison, NC	0.00340608	0.00173223
37117	Martin, NC	0.00723607	0.00127441
37119	Mecklenburg, NC	0.0400643	0.000249368
37121	Mitchell, NC	0.0018144	0.00242785
37123	Montgomery, NC	0.00117388	0.00139212
37125	Moore, NC	0.000718486	0.00125441
37127	Nash, NC	0.00140065	0.000281278
37129	New Hanover, NC	8.69007e-05	0.000210274
37131	Northampton, NC	0.00477548	0.009757
37133	Onslow, NC	0.000105392	0.000111433
37135	Orange, NC	0.00330501	0.00460794
37137	Pamlico, NC	0.0016333	0.00178647
37139	Pasquotank, NC	0.000562317	0.00149902
37141	Pender, NC	0.00223058	0.0029735
37143	Perquimans, NC	0.0106581	0.00687388
37145	Person, NC	0.00585688	0.00481436
37147	Pitt, NC	9.26229e-05	0.00013632
37149	Polk, NC	0.00317568	0.00459467
37151	Randolph, NC	0.00058536	0.000159948
37153	Richmond, NC	0.0015685	0.000401707
37155	Robeson, NC	0.00114588	0.000507692
37157	Rockingham, NC	0.00939553	0.000491575
37159	Rowan, NC	0.000856525	0.000708227
37161	Rutherford, NC	0.000188078	0.000998038
37163	Sampson, NC	0.0017036	0.000942613
37165	Scotland, NC	0.00185594	0.00153724
37167	Stanly, NC	0.0024465	0.000762997
37169	Stokes, NC	0.00181171	0.00433257
37171	Surry, NC	0.000451734	0.0005949
37173	Swain, NC	0.00857789	0.004459
37175	Transylvania, NC	0.00113331	0.00241756
37177	Tyrrell, NC	0.00922983	0.0140999
37179	Union, NC	0.00666027	0.00164676
37181	Vance, NC	0.00364115	0.00215946
37183	Wake, NC	0.806236	0.000190243
37185	Warren, NC	0.012107	0.00827826
37187	Washington, NC	0.00305463	0.00381182
37189	Watauga, NC	0.00043843	0.000223178
37191	Wayne, NC	0.000471024	0.000322159
37193	Wilkes, NC	9.26576e-05	0.000438231
37195	Wilson, NC	0.000686435	0.000474135
37197	Yadkin, NC	0.00353353	0.00119427
37199	Yancey, NC	0.000691667	0.00393318
38001	Adams, ND	0.00173323	0.00251843
38003	Barnes, ND	0.000997272	0.000306984
38005	Benson, ND	0.00134264	0.000478043
38007	Billings, ND	0.00504471	0.0243739
38009	Bottineau, ND	0.00199876	0.002438
38011	Bowman, ND	0.00039344	0.000511718
38013	Burke, ND	0.00100253	0.00723515
38015	Burleigh, ND	0.000370617	8.44365e-05
38017	Cass, ND	0.000120353	2.52508e-05
38019	Cavalier, ND	0.000552715	0.0013184
38021	Dickey, ND	0.000467295	0.000337536
38023	Divide, ND	0.000925566	0.00354265
38025	Dunn, ND	0.00229693	0.00379404
38027	Eddy, ND	0.00421368	0.00349878
38029	Emmons, ND	0.000552952	0.00160805
38031	Foster, ND	0.00172355	0.00101123
38033	Golden Valley, ND	0.00135652	0.000758736
38035	Grand Forks, ND	0.000160031	0.000151243
38037	Grant, ND	0.001456	0.00168923
38039	Griggs, ND	0.000549796	0.000665335
38041	Hettinger, ND	0.00173932	0.00457617
38043	Kidder, ND	0.00125164	0.000740355
38045	LaMoure, ND	0.00133554	0.000672127
38047	Logan, ND	0.000812576	0.00618319
38049	McHenry, ND	0.0106488	0.00732337
38051	McIntosh, ND	0.000311605	0.000490712
38053	McKenzie, ND	0.00244817	0.00443795
38055	McLean, ND	0.00258119	0.00338173
38057	Mercer, ND	0.00025059	0.00127539
38059	Morton, ND	0.0220656	0.00139443
38061	Mountrail, ND	0.00232264	0.00757435
38063	Nelson, ND	0.00392497	0.00318947
38065	Oliver, ND	0.00967321	0.0835151
38067	Pembina, ND	0.00171695	0.000316198
38069	Pierce, ND	0.000736962	0.00258173
38071	Ramsey, ND	0.000240858	0.00016335
38073	Ransom, ND	0.00190174	0.00210719
38075	Renville, ND	0.00336962	0.00785593
38077	Richland, ND	0.00227172	0.00105431
38079	Rolette, ND	0.000134877	0.000479306
38081	Sargent, ND	0.00441069	0.00471836
38083	Sheridan, ND	0.00241129	0.00534226
38085	Sioux, ND	0.00276788	0.00756149
38087	Slope, ND	0.00603751	0.0101778
[truncated: 1,108 more rows]

## Sheet: Fig7
fips	absolute, 1990-2000	absolute, 2000-2010	density changes(1990-2000)	density changes(2000-2010)
1001	0.00379652	0.0044067	0.000616765	0.00140609
1003	0.000636832	0.000158364	0.000401472	0.000708074
1005	0.000624637	0.00157401	0.000985796	0.00237298
1007	0.0168866	0.00691181	0.000375587	0.00313725
1009	0.0025327	0.00888613	0.000153132	0.00212147
1011	0.0157656	0.0103344	0.0002442	0.00512821
1013	0.00326356	0.00169944	0	0.00270078
1015	0.000651707	0.000691259	0.000553459	0.00110722
1017	0.004134	0.0572635	0.000415406	0.00260163
1019	0.00441827	0.00495471	0.000463338	0.000711136
1021	0.00800846	0.00575083	0.000153132	0.001505
1023	0.00249197	0.0033956	0.000151274	0.00189934
1025	0.000706857	0.00262637	0.000587156	0.00249351
1027	0.00127126	0.00364627	0.00017316	0.00170321
1029	0.00552166	0.0123831	0.00187003	0.00187003
1031	0.00206246	0.00193642	0.00089955	0.000146145
1033	0.00119147	0.000886805	0.000523104	0.00192883
1035	0.0101579	0.00592762	0.00151959	0.00417999
1037	0.00958465	0.00962735	0.002537	0.00703812
1039	0.000164354	0.000328961	0.000255877	0.00224779
1041	0.0149786	0.00566243	0.000493827	0.0027673
1043	0.000426183	0.000438555	5.72001e-05	0.000793801
1045	0.00353643	0.00423137	0.00032453	0.00113662
1047	0.000352802	0.000384572	0.000262895	0.00225062
1049	0.000338727	0.000651866	0.000299377	0.00204145
1051	0.0025584	0.0017442	0.000753782	0.00062575
1053	0.000981115	0.000802855	0.00147395	0.00370979
1055	0.000609711	0.000486697	6.43128e-05	0.00126299
1057	0.00416772	0.0026287	0.000192938	0.00258465
1059	0.000444979	0.00133748	0.000821608	0.00154775
1061	0.0047811	0.00532613	0.000392734	0.00228035
1063	0.0273457	0.00829655	0.00143232	0.00503894
1065	0.015453	0.00166802	0.00101189	0.00416522
1067	0.0150374	0.00428111	0.00229588	0.00414041
1069	0.000266581	0.000134297	0.000555959	0.000138534
1071	0.000356186	0.00113035	0.000872302	0.000923326
1073	0.019444	0.000351693	7.11263e-05	0.000123714
1075	0.00217015	0.00278179	0.000370782	0.0040568
1077	0.000942329	0.00024034	0.000263678	0.0011581
1079	0.0101163	0.0023791	0.000546001	0.00219587
1081	0.00244685	0.000178626	0.000240867	0.000222912
1083	0.00181031	0.0156771	0	0.00116791
1085	0.0254946	0.0291113	0	0.00274783
1087	0.0159817	0.00689799	0.000592487	0.00272745
1089	0.0665214	0.000194263	0.000130472	0.000120462
1091	0.00101588	0.0012646	0.000567483	0.00310515
1093	0.000675327	0.00196305	0.00124679	0.0017908
1095	0.000167703	0.000322131	0.000622471	0.000710202
1097	0.00549672	0.000107911	2.97266e-06	0.00018466
1099	0.00123208	0.00130507	0.000315438	0.00380428
1101	0.000720436	0.000355479	0.000250483	0.000298743
1103	0.000395865	0.00323639	0.000311651	0.000902502
1105	0.00996522	0.0174528	0.0039356	0.00119261
1107	0.0120919	0.00834837	0.000471217	0.00476107
1109	0.000552166	0.000910608	0.000800801	0.000883452
1111	0.00164522	0.00201727	0.000123472	0.00117216
1113	0.0039081	0.00449196	0.00102991	0.00155945
1115	0.00079582	0.00302381	0.000215141	0.00256294
1117	0.00122119	0.00477626	0.00049524	0.000276002
1119	0.00248445	0.0013806	0.00131847	0.00131847
1121	0.0018048	0.0037139	0.000254481	0.00105703
1123	0.000977578	0.00103068	0.000296296	0.00296296
1125	0.0002065	0.000101017	0.000205965	0.000385372
1127	0.00125585	0.00176655	0.000120216	0.00194491
1129	0.0108008	0.00508946	0	0.000567472
1131	0.00431297	0.00939297	0.00137862	0.00485343
1133	0.00082168	0.00446647	0.000590261	0.00301941
4001	0.00104389	0.00063384	0.001008	0.000635728
4003	9.173e-05	0.000121937	0.000377121	0.000482011
4005	0.000120466	0.000250999	0.000244671	0.000147793
4007	0.000314662	0.000582548	0.00417999	0.00217262
4009	0.00133628	0.000450907	0.00119261	0.00188561
4011	0.00933153	0.00140903	0.00261552	0.00131839
4012	0.000440022	0.000875259	0.00790514	0.00494875
4013	0.0014419	0.000135433	9.78216e-05	7.76709e-05
4015	0.000516952	0.00247026	0.000402887	0.0010567
4017	0.000223932	8.60843e-05	0.00223169	0.000987577
4019	0.000296894	1.13408e-05	0.000149387	0.000209298
4021	0.0159592	0.0195937	0.00163758	2.60315e-05
4023	0.000160748	0.000103388	0.0079566	0.0071844
4025	2.87946e-05	0.000264966	0.000906705	0.00110193
4027	2.36092e-05	2.57457e-05	2.95377e-05	0.000946932
5001	0.000180744	0.000269359	0.00373483	0.00643662
5003	0.00042314	0.000228277	0.00245237	0.00392534
5005	7.80445e-05	0.000729744	0.000858214	0.00219606
5007	0.000223929	0.00029201	0.000446028	0.000334047
5009	0.000689409	0.000305758	0.000839234	0.00310331
5011	0.00146871	0.0022321	0.00224159	0.00534581
5013	0.0344355	0.0158082	0	0.00263653
5015	0.00029254	0.000307683	0.0018123	0.00218788
5017	0.00204657	0.00231252	0.00143232	0.00172968
5019	0.000746435	0.00133213	0.000854369	0.00217284
5021	0.00338715	0.00520666	0.00035482	0.00418594
5023	0.00234393	0.00137197	0.00193033	0.00167771
5025	0.00406529	0.00307494	0.00664767	0.00545507
5027	0.000436613	0.000376531	0.000414079	0.00334448
5029	0.00841609	0.00581169	0.00153453	0.00214568
5031	0.000179608	0.000122433	0.000202342	0.000729195
5033	0.00058765	0.00100008	0.00137359	0.000599108
5035	0.000679765	0.000794136	0.000130681	0.00196861
5037	0.00124038	0.000841093	0.000221705	0.00278187
5039	0.00446734	0.00827128	0.000662032	0.00143215
5041	0.00144671	0.001142	0.00122462	0.00359398
5043	0.000924541	0.00145226	0.00218788	0.00423654
5045	0.00159959	0.000449068	0.000242289	0.000446746
5047	0.00625093	0.00470018	0.00205415	0.00231437
5049	0.00720694	0.00699539	0.00160739	0.00244282
5051	0.000261592	0.00016437	8.65632e-05	0.0012134
5053	0.0051344	0.00385275	0.0017791	0.00350877
5055	0.000437511	0.0011306	0.000363339	0.0024551
5057	0.00123882	0.000656486	0.0012654	0.002997
5059	0.00182458	0.00173238	0.000856073	0.00190476
5061	0.00187916	0.000898579	0.000473821	0.00317561
5063	0.00018875	0.000229141	0.000880327	0.00108879
5065	0.00257996	0.00191836	0.000985464	0.00470689
5067	0.000963822	0.00183456	0.000463338	0.00230805
5069	0.0011806	0.000183896	1.95791e-05	0.00113348
5071	0.000313505	0.000327426	0.00103082	0.00334935
5073	0.00393436	0.00244749	0.00107354	0.00602228
5075	0.0035605	0.00069035	0.00110284	0.00222
5077	0.0044505	0.00841286	0.0023912	0.00632511
5079	0.00677958	0.0042859	0.00294599	0.00211161
5081	0.00427682	0.0129766	0.000363339	0.00226216
5083	0.000886235	0.000488898	0.000406119	0.000148743
5085	0.00899306	0.00037188	0.000372833	0.000745106
5087	0.00880924	0.00131559	0.0051344	0.00865801
5089	0.0033126	0.00919525	0.00420107	0.0100122
5091	0.00732956	0.000893472	0.000890422	0.000962246
5093	0.000306237	0.000321935	8.11524e-05	0.00192883
5095	0.00197911	0.00758795	0.00392157	0.00574555
5097	0.00335329	0.00213849	0.00291807	0.00403124
5099	0.00461045	0.00259401	0.00122228	0.00306681
5101	0.00377813	0.0127648	0.00406886	0.00647126
5103	0.00309108	0.000323196	0.000336496	0.00272966
5105	0.0631705	0.0152434	0.000613371	0.0074364
5107	0.00184233	0.000240066	0.000647752	0.00245048
5109	0.00219564	0.00509788	0.000554862	0.00418594
5111	0.00750226	0.00304809	0.000425713	0.00326112
5113	0.000213389	0.000270155	0.00138719	0.00297335
5115	0.000346765	0.000264323	0.00053306	0.00175918
5117	0.00704477	0.00137683	0.000229621	0.00473244
5119	0.00517799	0.000395238	7.50401e-05	0.000215424
5121	0.000702203	0.00131747	0.00131847	0.00218788
5123	0.00112102	0.000904598	0.00102852	0.0038489
5125	0.000823789	0.00148951	0.00154466	0.00219481
5127	0.00145663	0.00164433	0.00040016	0.00130719
5129	0.00190772	0.00281941	0.00142428	0.00789554
5131	0.000371174	0.000368733	5.13974e-05	0.000851017
5133	0.000235822	0.000885114	0.00117447	0.00586601
5135	0.00227799	0.00386812	0.00229885	0.00424403
5137	0.000856755	0.000869612	0.00418594	0.00502032
5139	0.000356575	9.96511e-05	0.000734073	0.00166235
5141	0.00360099	0.00382867	0.00318134	0.0021078
5143	0.000691491	0.000555268	0.000371173	0.000312678
5145	0.00114251	0.000230954	0.000920637	0.000590395
5147	0.000776802	0.00350918	0	0.00434594
5149	0.00291365	0.00693025	0.00116973	0.00423654
6001	0.353466	0.000104358	4.03778e-05	0.000289381
6003	0.0265912	0.046047	0.000472813	0.00549073
6005	0.000695454	0.00221308	0.00010001	0.00274181
6007	2.13872e-05	3.66524e-05	0.001001	0.000402887
6009	0.000444038	0.0012481	0.000711136	0.00231853
6011	0.00135336	0.000442263	0.000734035	0.00197128
6013	0.282405	0.000440874	6.00734e-06	0.000364808
6015	3.94892e-05	0.000264539	0.00557414	0.0017094
6017	0.00265192	0.000963516	0.000454115	0.000959651
6019	0.00756485	2.6355e-05	0	0.000327741
6021	0.0015116	0.000233211	0.00108719	0.00258465
6023	4.61007e-05	8.52429e-06	0.000234841	0.000655581
6025	4.82001e-05	6.97921e-05	0.000883452	0.00217865
6027	0.00019094	0.000507187	0.001443	0.000538068
6029	0.814362	7.73197e-06	0.0001296	0.000513659
6031	0.000752005	0.000514863	0.000372273	0.00124262
6033	0.000695861	0.000461565	0.000406119	0.00104869
6035	0.000217627	0.00200038	0.000141743	0.00158033
6037	0.195404	0.0398491	3.36868e-05	9.1775e-05
6039	0.00291259	0.00141277	0.000525716	0.00042959
6041	0.00184781	0.00144441	0.000198329	0.000370086
6043	0.00152768	0.00125357	0.000616333	0.000297354
6045	6.14725e-05	0.000160496	0.000590261	0.000703447
6047	0.00159313	0.000100717	0.00120217	0.000628536
6049	0.000467853	0.000522084	0.00120434	0.00338655
6051	0.00101802	0.001834	0.00126984	0.0036914
6053	0.00202983	7.30368e-05	0.000963184	0.000319921
6055	0.0016973	0.000378028	0.00032987	0.000958405
6057	0.000562805	0.000463674	0.000497977	0.000296296
6059	0.304149	0.413757	1.51316e-05	7.27453e-05
6061	0.00318784	0.00197272	0.000186981	0.000113443
6063	0.00025489	0.000451744	0.00129513	0.00071314
6065	0.322521	0.000358805	0.00016067	0.00014294
6067	0.30647	6.60623e-05	3.8117e-05	0.000237129
6069	0.0211767	0.00324268	0.00057971	0.00180791
6071	0.714169	0.000323965	6.30875e-05	0.000272455
6073	0.00407012	0.00125186	0.000106098	0.000176475
6075	0.650064	0.000240855	5.22917e-05	0.000277821
6077	0.0038288	0.000223431	0.00020611	0.000529236
6079	0.00010435	9.6073e-05	5.59957e-05	0.000356506
6081	0.620317	0.00025361	0.000197997	0.000256094
6083	0.00083897	8.99655e-05	0.000140471	0.000446819
6085	0.72346	4.64379e-05	4.28705e-05	0.000252391
6087	0.000364022	0.000734713	0.000299377	0.000530958
6089	8.99395e-05	8.82257e-05	0.00075231	0.00105593
6091	0.0069723	0.0044559	0.00500501	0.0128023
6093	5.48321e-05	0.000168681	0.000256262	0.00214813
6095	0.000678439	0.00127474	0.000172471	0.000833999
6097	0.0108696	9.13439e-05	0.000115766	0.00057044
6099	0.0454034	0.000336588	0.000254966	0.000747198
6101	0.00203191	0.00140773	0.000525716	0.000162377
6103	0.00126076	0.00143081	0.000703447	0.000590261
6105	0.000449244	0.000920649	0	0.00581114
6107	0.478894	0.000102172	0.00103345	0.000938306
6109	0.000164461	0.000305162	0.000221705	0.00117447
6111	0.186853	0.000211828	0.000252149	0.000315027
6113	0.000744244	0.00108657	0.000114351	0.000205444
6115	0.00240787	0.00506175	0.000735889	0.00194535
8001	0.00403972	0.00549557	6.44185e-06	0.000166842
8003	0.00154883	0.00244071	0.0025974	0.00227842
8005	0.44235	0.00131621	7.73153e-05	0.000199999
8007	0.000210938	0.000221074	0.00545507	0.00493827
8009	0.000181263	0.000391855	0.00108401	0.0040404
8011	0.0048245	0.00371261	0.00888889	0.010628
8013	0.00131311	0.00239567	0.0001604	0.000295133
8014			0	0.50495
8015	0.000495541	0.000265591	0.00107354	0.00255754
8017	0.00525731	0.00287423	0.00108401	0.00501792
8019	0.00415784	0.0100803	0.00132935	0.00040016
8021	0.0058688	0.0233346	0.00315333	0.00372055
8023	0.00278279	0.00998214	0.010628	0.010628
8025	0.00598542	0.00944519	0.00111235	0
8027	0.00143884	0.00221964	0.000977517	0.003367
8029	0.00119931	0.000601181	0	0.00257874
8031	0.120181	0.00224855	0.000145091	0.000245583
8033	0.0158639	0.00849523	0.0101868	0.0132827
8035	0.0113269	0.0243943	0.00100668	4.05542e-05
8037	0.00052116	0.000358325	0.000467715	0.00179386
8039	0.0111874	0.00537839	0.00295461	0.000355809
8041	0.000135646	1.40579e-05	8.18342e-05	9.28247e-05
8043	0.000957674	0.000467658	0.000580865	0.000399393
8045	0.00122549	0.00196319	0.00107453	0
8047	0.351549	0.0104087	0.00393391	0.0063234
8049	0.000577036	0.000342819	0.00239316	0.00257581
8051	0.000556903	9.97652e-05	0.00151203	0.00188761
8053	0.00175675	0.00418132	0.00767263	0.0167224
8055	0.00190023	0.00341843	0.004782	0.00430918
8057	0.000909424	0.00551914	0.00322061	0.00127714
8059	0.397507	0.00216815	0.000200986	0.00026301
8061	0.00139932	0.00178142	0.00372787	0.00295567
8063	0.000148078	0.000312275	0.0025974	0.00414479
8065	0.00809927	0.0381583	0.00571755	0.00276116
8067	0.000272647	6.51381e-05	0.00103657	0.000688742
8069	0.000453871	0.000465399	0.000208575	0.000122518
8071	0.000370126	0.00023054	0.00353741	0.00064257
8073	0.000917529	0.00202448	0.00130924	0.00364842
8075	0.000138703	0.000189195	0.00188761	0.000463338
8077	1.49235e-05	0.000185276	0.000543121	0.000508518
8079	0.00266447	0.0103447	0.00309598	0.00457666
8081	0.010011	0.00241018	0.00130924	0.0027414
8083	0.000722867	9.37668e-05	0.00128985	0.00176367
8085	0.000809362	0.000265217	0.00314622	0.00241218
8087	0.000237872	0.000117046	0.00171556	0.00074638
8089	0.000870585	0.000552509	0.000182648	0.00134741
8091	0.00559679	0.0062408	0.00908456	0.00276116
8093	0.0119187	0.0091122	0.00274783	0.00274783
8095	0.000688758	0.00150854	0.002331	0.001638
8097	0.00574055	0.000878872	0.000520264	0.0027907
8099	0.00023052	0.00034006	0.00267335	0.00321142
8101	0.000219086	0.000118949	0.000451575	0.000962491
8103	0.000845989	0.00182193	0.00338655	0.00219394
8105	0.00228216	0.00285717	0.00317561	0.00364842
8107	0.00117217	0.00048268	0.00023933	0.00214568
8109	0.00080204	0.00212523	0.00315333	0.00765446
8111	0.015825	0.00793081	0.0056101	0.00238949
8113	0.00198167	0.000183073	0.00482774	0.00744417
8115	0.00129516	0.00321931	0.00131839	0.00504626
8117	0.00037354	0.000610788	0.000130681	0.00166318
8119	0.0406523	0.00329877	0.001443	0.00331042
8121	0.00217052	0.00439148	0.0093617	0.00287522
8123	0.00300869	0.00157938	6.7605e-05	8.05445e-05
8125	7.56031e-05	0.000386752	0.00111317	0.00142383
9001	0.00019888	5.27985e-05	2.57253e-05	5.84931e-05
9003	0.000143842	6.97284e-05	5.72956e-05	0.000229064
9005	0.00107706	0.00083224	0.000228673	0.000582641
9007	0.00393773	0.00069327	0.000150192	0.00125435
9009	0.000296876	9.03513e-05	6.75353e-05	0.000396155
9011	0.000319569	0.000124064	0.000152237	0.000633112
9013	0.00145578	0.00190463	0.000352678	0.000505536
9015	0.00166974	0.000831945	0.00031179	0.000752294
10001	0.000952826	0.00103678	0.000121631	0.000738139
10003	0.824998	0.000250016	2.54984e-05	0.000226199
10005	0.000198955	0.000158723	0.000847771	0.000237881
11001	0.269282	0.00155377	1.99169e-05	7.06191e-05
12001	4.50333e-05	2.36895e-05	0	0.000577554
12003	0.00711089	0.00222265	0.00134741	0.00477859
12005	8.25161e-05	1.97021e-05	0.000189988	0.000824946
12007	0.00895367	0.00364499	0.000148743	0.00291807
12009	0.000233205	2.20793e-05	0.000118691	0.000332323
12011	0.154843	4.66805e-05	7.63241e-05	0.000197782
12013	0.00496798	0.00201342	0.00151947	0.00664767
12015	0.000942066	0.00219453	0.000352102	0.000255225
12017	0.000383399	0.000137663	4.85378e-05	0.0011581
12019	0.000478279	0.00158656	0.000745142	0.000272372
12021	0.000199969	0.000136664	0.000173883	0.000198097
12023	0.00111429	0.00029082	0.000315438	0.00123371
12027	0.00234725	0.00104703	0	0.00132935
12029	0.00299016	0.00356889	0.00198107	0.00371058
12031	0.375727	0.000301171	0	0.000166688
12033	0.355848	4.42531e-05	8.15145e-05	0.000397807
12035	0.0037632	0.00143305	0.00112233	0.0002886
12037	0.000699358	0.000611548	0	0.00682303
12039	0.0141973	0.00434524	9.61261e-05	0.00362021
12041	0.00661359	0.00777686	0.00108719	0.00258465
12043	0.00897642	0.00614211	0.00155682	0.000989609
12045	0.00683669	0.000755308	0.00197128	0.00866635
12047	0.0125666	0.0102004	0.000445931	0.00294599
12049	0.000835836	0.00224646	0.00270179	0.00425861
12051	0.000742486	0.00245454	0.00113357	0.00430918
12053	0.00165549	0.00163412	8.32605e-05	0.000947518
12055	7.32188e-05	0.000125836	0.00125725	0.00202086
12057	0.0372089	0.000294846	7.99104e-05	0.000179893
12059	0.0125486	0.00206539	0.000796495	0.00482774
12061	0.000153253	0.000339654	5.84436e-05	0.00055201
12063	0.000719153	0.000429132	0.00131919	0.00165631
12065	0.0129666	0.0011921	0	0.00581114
12067	0.00244327	0.00458412	0.00632511	0.00130719
12069	0.0105903	0.00223842	0.00106017	0.000834712
12071	0.0109573	4.66843e-05	7.53778e-05	2.39077e-05
12073	5.9399e-05	4.46985e-05	5.04248e-05	0.000476639
12075	0.00121711	0.00292657	0.000989654	0.00222
12077	0.0084824	0.0179377	0.00131839	0.000772201
12079	0.00168058	0.00413814	0.00046941	0.0025974
12081	0.000515843	0.000288073	0.000220794	0.000297117
12083	9.54062e-05	0.00029106	0.000492829	0.000382514
12085	0.00151094	0.000499002	0.00021249	8.98775e-05
12086	0.312587	8.56541e-05	4.49125e-05	0.000151194
12087	0.000208731	0.000290537	0.000327741	0.000616508
12089	0.000966688	0.00249471	7.17231e-05	0.000638542
12091	0.000674495	0.000534951	5.94243e-05	0.000539326
12093	0.000708717	0.00107723	0.000548747	0.00096918
12095	0.532033	0.000824411	3.78011e-05	0.000158771
12097	0.00780579	0.00201384	0.000112518	0.00120155
12099	0.118286	0.000127256	2.75523e-05	0.00010335
12101	0.00644953	0.00278943	0	0.000142555
12103	0.172186	0.000162389	6.26494e-06	0.000311503
12105	0.0040148	0.000703132	5.65033e-05	0.000228265
12107	0.00110486	0.000517445	0.000533592	0.00215054
12109	0.00362171	0.00226493	0.00109804	0.000521059
12111	0.000916077	0.00153704	8.34289e-05	0.000499277
12113	0.00417329	0.0076811	0.000229459	0.000272729
12115	0.776516	0.000369131	4.83136e-05	0.000131909
12117	0.0035769	0.00189044	0.000200496	0.000472853
12119	0.00541861	0.0177852	0.00115997	8.57412e-05
12121	0.00245782	0.00143047	0.000821608	0.00182061
12123	0.000273032	0.000430396	0.000875529	0.00347293
12125	0.0143514	0.0111047	0.00255754	0.00494875
12127	0.0237246	0.000160496	0.000163904	0.000370258
12129	0.00126681	0.00155129	0.00314622	0.013468
12131	0.00337259	0.00206558	0.0014662	0.000745124
12133	0.0158053	0.00184868	0.00257348	0.00352382
13001	0.00217523	0.00188514	0.000544218	0.00344795
13003	0.00324056	0.00791385	0.000616333	0.00372055
13005	0.00347917	0.00159053	0.000894188	0.00343119
13007	0.0353842	0.0221748	0.00462379	0.00717949
13009	0.00056044	0.000931506	0.000474608	0.0011858
13011	0.0192963	0.0182424	0.000148743	0.00143859
13013	0.0471633	0.00389018	0.00106475	0.00106475
13015	0.00139914	0.00184236	0.000827321	0.00103896
13017	0.00106482	0.00248895	0.00120946	0.00513102
13019	0.00597583	0.0237982	0.000966962	0.00180995
13021	0.000765643	0.000484967	7.76512e-05	0.000412354
13023	0.00192977	0.0170198	0.00136402	0.0029577
13025	0.0167713	0.00735803	0.000690131	0.00339192
13027	0.0134826	0.00526453	0.000650054	0.00143232
13029	0.00353198	0.0183961	0.00171617	0.00189882
13031	0.00102757	0.000302629	0.000767246	0.00125365
13033	0.00301665	0.0157523	0.000174749	8.57412e-05
13035	0.00636175	0.0183808	0.00193033	0.00180118
13037	0.0177609	0.0369117	0	0.00534581
13039	0.00211363	0.000334636	0.000887204	0.0015854
13043	0.00258557	0.0035421	0.00512821	0.00211161
13045	0.00202451	0.00183714	0.000368451	0.00077179
13047	0.0070689	0.00454916	0.000183206	0.00167771
13049	0.0047221	0.0032273	0.000192938	0.00724346
13051	0.000464817	0.000214995	0.000271127	0.000217612
13053	0.0181752	0.0226751	0.000150608	0.000887717
13055	0.00115283	0.00178309	0.00135481	0.00224159
13057	0.00465066	0.0112495	0.00019279	5.52906e-05
13059	0.000705638	0.000695957	0.000142802	0.000833999
13061	0.00781477	0.0464704	0.00120434	0.00485175
13063	0.0112156	0.00399351	9.95814e-05	5.41822e-05
13065	0.00188902	0.00324598	0.00200736	0.00343119
13067	0.265905	0.00105823	8.28941e-05	0.000191326
13069	0.000301101	0.000347498	4.56558e-05	0.00159479
13071	0.00024068	0.000975237	0.000822782	0.00262397
13073	0.0160528	0.00417311	0.00101354	0.000472052
13075	0.00367896	0.0167806	0.0011599	0.00288958
13077	0.00703268	0.000940796	0.000463014	0.000697199
13079	0.0324874	0.0328714	0.001443	0.00294046
13081	0.000571326	0.000942976	0.0002886	0.001443
13083	0.00682347	0.0134817	0.00102564	0.00180791
13085	0.0159962	0.0254549	0.00334378	0.00074638
13087	0.000596663	0.00110939	0.00105051	0.00149451
13089	0.216292	0.00115646	9.96223e-05	0.000240273
13091	0.00334062	0.00394037	0.00102852	0.00311486
13093	0.00389545	0.00791707	0.00208634	0.00339559
13095	0.00296822	0.0005537	0.000260549	0.000914059
13097	0.00944681	0.004543	0.000301659	2.06616e-05
13099	0.00124607	0.0020966	0.000506009	0.00205415
13101	0.00451992	0.00310278	0.00815047	0.00275862
13103	0.000392002	0.001506	0.00112233	0.000831848
13105	0.00121195	0.00321729	0.00094508	0.0028566
13107	0.000739022	0.00225135	0.00120473	0.00130086
13109	0.00588332	0.0105665	0.000869414	0.00403124
13111	0.002709	0.0027431	0.00188235	0.00217284
13113	0.029185	0.0107416	8.68432e-05	3.27842e-05
13115	0.000344898	0.000526912	0.000168138	0.000335244
13117	0.0169995	0.00374572	0.00252964	0.000111697
13119	0.00637381	0.0018587	0.000141273	0.00219688
13121	0.432314	0.00363011	2.31271e-05	9.63452e-05
13123	0.0033696	0.00268644	0.00114668	0.00214568
13125	0.0397925	0.0274722	0.000625391	0.00295639
13127	0.000441595	9.30221e-05	0.000340869	0.000927186
13129	0.00195774	0.00160467	0.000213299	0.0011911
13131	0.00907116	0.00503718	0	0.00126984
13133	0.00336517	0.00664481	0.00216216	0.00111347
13135	0.010972	0.00458032	0.000102835	9.82849e-05
13137	0.00208531	0.0023498	0.000372833	0.00150376
13139	0.00148098	0.00171499	0.000247	0.000391187
13141	0.0168423	0.0326224	0.00166821	0.00211161
13143	0.00276109	0.01939	0.0002886	0.00127861
13145	0.0253732	0.0122511	0.000146145	0.000806813
13147	0.00168293	0.0032333	0.000581987	0
13149	0.0159379	0.0130719	0.00158033	0.00180995
13151	0.0062167	0.0127004	0.000607523	0.000144783
13153	0.000639357	0.000752339	5.69728e-05	0.000510932
13155	0.0157356	0.0244527	0.00294599	0.0039356
13157	0.0106205	0.00544375	0.000117229	0.000333876
13159	0.0258526	0.013876	0.00111716	0.00309823
13161	0.0021083	0.00495132	0.000337553	0.00136319
13163	0.00338676	0.0037551	0.000377608	0.00301941
13165	0.00651913	0.0126337	0.00200736	0.00592495
13167	0.0332932	0.00758122	0.00149745	0.000538068
13169	0.012023	0.00111398	0.000135227	0.00158033
13171	0.036374	0.0100658	0.00151203	0.000869457
13173	0.0501501	0.0168846	0.00291439	0.00793231
13175	0.00037342	0.000343711	0.000673146	0.000951992
13177	0.00123828	0.00441496	0	0.000337553
13179	0.0023711	0.00288328	0.000352603	0.000747198
13181	0.00557238	0.018915	0.000164393	0.00227842
13183	0.00931161	0.00499623	0.00386473	0.0112721
13185	0.000194521	0.00017958	4.80069e-05	0.000349297
13187	0.00536677	0.00174241	0.00197116	0.00197116
13189	0.00398175	0.00843999	0.000204144	0.000727714
13191	0.00167316	0.00228976	0.00224159	0.00534581
13193	0.00331665	0.0150621	0.000463349	0.00438346
13195	0.00644567	0.00237508	0.000727405	0.00233625
13197	0.0145965	0.00522986	0.000204123	0.00438153
13199	0.00418129	0.0260084	0.000156678	0.00137785
13201	0.00292809	0.00218857	0.00219394	0.00219394
13205	0.00542419	0.00333941	0.000129149	0.00381598
13207	0.0144003	0.015049	0.000669034	0.000669034
13209	0.00441161	0.00691486	0.00103082	0.00388742
13211	0.0077752	0.00961196	0.00102326	0.000937521
13213	0.012785	0.00329787	0.00120946	0.00257348
13215	0.00154172	0.000688192	0.000239347	0.000497837
13217	0.00743686	0.0031878	0.000745573	0.000653002
13219	0.0117854	0.0172808	0.000985464	6.71908e-05
13221	0.00231232	0.0167681	0.00170321	0.00198107
13223	0.00240765	0.0052691	0.00148157	0.00029577
13225	0.0112569	0.0216823	0.00139524	0.00241344
13227	0.0071396	0.00506722	0.00190635	0.00334935
13229	0.00198749	0.00127246	0.00219953	0.00219953
13231	0.00744125	0.00801815	0.00270222	0.000387847
13233	0.00123497	0.00330808	0.00121763	0.00310525
13235	0.00591476	0.0149013	0.00211161	0.0034188
13237	0.00364196	0.00626761	0.000628536	0.0009784
13239	0.00964446	0.0123783	0.00301659	0.00330852
13241	0.000574066	0.00156763	0.000650148	0.00208709
13243	0.00263643	0.00258147	0.00174165	0.00582121
13245	0.00207847	0.00549189	0.000375163	0.000256338
13247	0.0137161	0.0023785	6.1995e-05	4.09526e-05
13249	0.0233135	0.0369406	0.00111317	0.0044226
13251	0.00464493	0.00198284	0.0011988	0.0013986
13253	0.00500387	0.00307524	0.00234124	0.00768883
13255	0.00504274	0.00190975	3.9064e-05	0.000959451
13257	0.000828638	0.00385956	7.97257e-05	0.001989
13259	0.00700363	0.01652	0.00202388	0.00446546
13261	0.000245204	0.000544368	0.000231794	0.00136135
13263	0.00403996	0.0945385	0.00294046	0.00371058
13265	0.00933621	0.0480002	0.00182399	0.00352361
13267	0.00377448	0.0024217	0.00023933	0.0038489
13269	0.00282302	0.00639741	0.00091954	0.0040568
13271	0.00206499	0.00522844	0.0010896	0.00318134
13273	0.0173794	0.00319748	0	0.00186761
13275	0.000765375	0.00103265	0.000103536	0.00194841
13277	0.000750231	0.000703887	0.000231794	0.00113822
13279	0.00121501	0.00119551	0.000488732	0.00272456
13281	0.00454003	0.00272942	0.00122228	0.00340987
13283	0.0144355	0.0178156	0.000369959	0.00338655
13285	0.000486837	0.000754644	0.000397125	0.000978428
13287	0.00637274	0.0142937	0.000473821	0.00364842
13289	0.00568517	0.0359314	0.00079602	0.00496124
13291	0.00186503	0.000807329	0.000406119	0.000825219
13293	0.000805227	0.00141598	0.000702679	0.000973591
13295	0.00187946	0.00814386	0.00022853	0.00140492
13297	0.0098486	0.00248602	0.00119236	0.000880566
13299	0.00137272	0.000393627	0.000213299	0.00233625
13301	0.0038176	0.0116953	0.0013986	0.00251177
13303	0.00354742	0.00388557	0.0012431	0.00209193
13305	0.00100896	0.00140953	0.000156678	0.00231884
13307	0.0167476	0.0306608	0.000625391	0.000567215
13309	0.013044	0.0206345	0.00227842	0.00632701
13311	0.00709007	0.00460485	0.000204144	0.000312663
13313	0.00279408	0.00113895	0.000359448	0.00111892
13315	0.00734695	0.00999419	0.000375587	0.0027673
13317	0.000801864	0.0023175	0.000305018	0.00214546
13319	0.00379461	0.0217948	0.00166591	0.00405762
13321	0.00538527	0.00417969	0.00027697	0.00194518
16001	0.000707031	0.000170784	7.52288e-05	7.52288e-05
16003	0.00167004	0.00821822	0.0093617	0.0093617
16005	9.89852e-05	0.000109624	0.000278125	0.000797067
16007	0.00129173	0.00112363	0.00364742	0.00154739
16009	0.00108857	0.00111327	0.00209059	0.00209059
16011	0.00177543	0.000719306	0.00147474	0.00199495
16013	0.00017545	0.000158797	0.0010896	0.00362727
16015	0.060317	0.0373312	0.00096918	0.00294046
16017	0.000295552	0.000198202	0.000856073	0.00228035
16019	0.000448008	0.00022075	0.000558102	0.000524299
16021	0.001436	0.000566067	0.00261643	0.0070373
16023	0.0613773	0.0447668	0.0017094	0.00569801
16025	0.0290683	0.00313986	0.0115942	0.00457666
16027	0.0120627	0.00205581	0.00111215	0.000576502
16029	0.00102264	0.00107102	0.00343119	0.00462379
16031	0.000944837	0.000555332	0.00170321	0.00075287
16033	0.0100632	0.0227751	0.0184615	0
16035	0.00103788	0.000980457	0.00294599	0.00251177
16037	0.000652137	0.000512231	0.00276116	0.00669507
16039	0.00157045	0.000733197	0.000869414	0.00326112
16041	0.00722786	0.000664387	0.00155682	0.00244158
16043	0.0100757	0.00163122	0	0.00172951
16045	0.00353255	0.00370526	0.00451322	0.000472813
16047	0.00212674	0.00148428	0.00123724	0.0016072
16049	0.000144423	0.00027863	0.00445696	0.00171556
16051	0.0150649	0.00202217	0.000520201	0.00160739
16053	0.00575342	0.0020199	0.00251177	0.000782269
16055	0.000349518	0.000268402	0.000735922	0.000554308
16057	0.000633306	0.00212266	0.000156274	0.00151947
16059	0.000150135	0.000126395	0.00111235	0.00442087
16061	0.00521584	0.00249074	0.0063234	0.00954401
16063	0.020119	0.0148665	0.00184332	0.00265781
16065	0.000357332	0.000737657	0.00198107	0.000999001
16067	0.00332129	0.000216041	0.00101189	0.00416522
16069	0.000923798	0.000615737	0.0010896	0.00318134
16071	0.00135412	0.00777138	0	0.003367
16073	0.0194875	0.00192496	0.000894188	0.00695479
16075	0.00788688	0.0021728	0.000950344	0.0039984
16077	0.000553224	0.0137079	0.000693001	0.0024024
16079	0.0011564	0.00208604	0.000678334	0.00514379
16081	0.0181673	0.000647348	0.00372787	0.00372787
16083	0.000158601	0.000110497	7.18236e-05	0.000881135
16085	0.000173994	0.00098987	0.00132935	0.00315333
16087	0.0018517	0.00262652	0.00143215	0.00404858
17001	7.31071e-05	9.55607e-05	0.000233531	0.000610652
17003	0.0202892	0.0151958	0	0.00079602
17005	0.00251432	0.00192183	0.000359738	0.00260163
17007	0.0120422	0.0112483	0.000399393	0.000208464
17009	0.00720411	0.00549303	0.00217262	0.0046142
17011	0.00272866	0.0011412	0.000544045	0.000959451
17013	0.00775461	0.00734323	0.000616333	0.00216372
17015	0.00120189	0.00300775	0.000525716	0.00145757
17017	0.000999438	0.00253276	0.00112045	0.00156721
17019	5.61262e-05	1.9324e-05	0.000263825	0.000389374
17021	0.00112027	0.000398354	0.000137018	0.000753782
17023	0.00274393	0.00229336	0.0017316	0.0017316
17025	0.00360584	0.000763536	0.000212653	0.00123035
17027	0.00272415	0.00386517	0.00032029	0.000777001
17029	0.00038384	0.000237805	0.000165284	0.0012431
17031	0.146099	0.530965	1.12476e-05	6.20898e-05
17033	0.000545577	0.00107212	0.000195224	6.29921e-05
17035	0.010029	0.00531725	0.00231596	0.00282038
17037	0.00274429	0.00124745	0.000229194	0.000620611
17039	0.0100984	0.00248873	0.00170232	0.00214568
17041	0.00155022	0.00104426	0.000892758	0.00091954
17043	0.100824	0.00156419	7.77245e-05	0.000166611
17045	0.00135799	0.00172719	0.000567483	0.00103082
17047	0.00786878	0.00728662	0.00057971	0.00397163
17049	0.000229215	0.000184078	0.000114351	0.000166604
17051	0.000507151	0.00146641	0.00124679	0.00155945
17053	0.00360969	0.00545441	0.00143859	0
17055	0.00417464	0.00434566	0.00043251	0.00206107
17057	0.00174606	0.00125111	0.000452468	0.00107577
17059	0.00987174	0.0103562	0.000129149	0.00257874
17061	0.00661426	0.00184342	0.000567472	0.00342407
17063	0.0108156	0.00292438	0.00011309	0.000384887
17065	0.0122892	0.00756701	0.00414479	0.00294046
17067	0.00127545	0.00393914	0.000985464	0.00168209
17069	0.0022703	0.00424123	0.0036914	0.00425861
17071	0.0307125	0.00394413	0	0.00239171
17073	0.000662199	0.00020801	0.000157933	0.00131151
17075	0.00224019	0.000320655	0.000777001	0.000928275
17077	0.000605723	0.00055918	0.000312296	0.000798695
17079	0.00583618	0.00579891	0.00101816	0.00122228
17081	0.00135133	0.000794106	0.000586026	0.00182808
17083	0.00255166	0.00105938	0.000129149	0.00218938
17085	0.00117914	0.00116651	0.000248247	0.000856103
17087	0.00755973	0.00809863	0.00017316	0.00096918
17089	0.00155437	0.000776669	4.91881e-05	9.74344e-05
17091	0.000363658	0.000427784	0.000298085	0.000851001
17093	0.0169878	0.00967072	0.00127015	0.000282785
17095	0.000454086	0.000546768	0.000266469	0.00134454
17097	0.0839993	0.000883207	2.45688e-05	9.17217e-05
17099	0.00051379	0.000196463	7.51439e-05	0.000662962
17101	0.00148502	0.0172543	0.000440504	0.00283261
17103	0.00371066	0.000765532	0.000687711	0.00111347
17105	0.000851378	0.00122347	0.000296296	0.0010582
17107	0.00134924	0.000904949	0.000504505	0.000504505
17109	0.000262969	0.000381574	0.000339886	0.000824897
17111	0.000914732	0.000774368	0.000125586	8.47498e-05
17113	5.74431e-05	7.4051e-05	0.00036475	0.000568115
17115	7.72454e-05	5.877e-05	0.000107433	0.000552232
17117	0.0012666	0.00324553	0.000463376	0.00151107
17119	0.000864874	0.000406973	7.37668e-05	0.000328945
17121	0.000748321	0.000968165	0.000319795	0.000623417
17123	0.00360091	0.00215513	0.000204123	0.00172968
17125	0.00463685	0.00287725	0.000520201	0.000164393
17127	0.00412887	0.00802251	0.00129111	0.0022647
17129	0.0124955	0.00137757	0.00227842	0.00170321
17131	0.00533675	0.00169529	0.000667482	0.00184471
17133	0.00813371	0.00843727	0.00135481	0.00135481
17135	0.00107182	0.001476	0.000797067	0.00149393
17137	0.00127139	0.00037915	0.000177609	0.000336496
17139	0.00762277	0.00399636	0.000493827	0.00326112
17141	0.0024341	0.00112128	4.95958e-05	0.00032987
17143	0.000156002	0.000228467	1.76111e-05	0.00038381
17145	0.0030726	0.00581945	0.00291002	0.00253444
17147	0.00766229	0.000645992	0.000760938	0.00166821
17149	0.00132912	0.00135158	0.000749309	0.000856103
17151	0.0143883	0.0134033	0.00371058	0.00294046
17153	0.013187	0.0207896	0.00160739	0.00160739
17155	0.0154632	0.00814655	0.00115447	0.00123724
17157	0.00257301	0.000621226	0.00095162	0.00202739
17159	0.0011024	0.00129546	0.00115997	0.000789188
17161	0.00148741	0.000674662	3.81624e-05	0.000417622
17163	0.000619315	0.000633392	5.62785e-05	0.000308529
17165	0.000849759	0.00252805	0.000442282	0.00198773
17167	5.28894e-05	2.10685e-05	1.62342e-05	0.000346695
17169	0.00556129	0.0115834	0.000894188	0.0016072
17171	0.0212935	0.00496607	0.00368684	0.00445696
17173	0.00273963	0.00103367	0.00239316	0.00134447
17175	0.0112411	0.00521748	0.000690131	0.0011544
17177	0.000703832	0.000655337	0.00066538	0.000151274
17179	0.000510826	0.000880645	0.000568636	0.000587215
17181	0.00148023	0.00414592	0.00143694	0.00190635
17183	0.000210856	0.000134515	0.000361805	0.00108305
17185	0.00603557	0.0107879	0.000913499	0.00567456
17187	0.00642753	0.00564975	0.00173511	0.000999001
17189	0.00248643	0.00421914	0.00123134	0.00191427
17191	0.00283812	0.00121097	0.00106148	0.00197116
17193	0.00315602	0.00128975	0.000497977	0.00124679
17195	0.000940537	0.000788538	0.000572527	0.000892817
17197	0.00121927	0.00267508	0.000236734	0.000184264
17199	0.000581763	0.000566071	0.000661533	0.00104881
17201	0.0922708	0.000277927	0.000231184	0.000374081
17203	0.00187555	0.00538326	6.29921e-05	0.000650148
18001	0.000749081	0.0013083	0.000607857	0.00119812
18003	0.00473573	3.7104e-05	0.000204257	0.000212076
18005	0.000377985	0.000320295	0.00019014	0.000402887
18007	0.00544768	0.00520737	0.000613371	0.000613371
18009	0.0034436	0.00315045	0.000473821	0.0027414
18011	0.00169095	0.00627173	5.91751e-05	5.73954e-05
18013	0.0148715	0.00188005	0.00135481	0.00108719
18015	0.0031451	0.0204575	0.000796495	0.00128985
18017	0.000913868	0.00144069	0.0010896	0.000221705
18019	0.00183584	0.00235294	0.000522051	0.000983894
18021	0.00674904	0.00256859	0.000444	0.000529591
18023	0.00156295	0.00353301	0.0002886	0.00112045
18025	0.00882905	0.00669035	0	0.00403124
18027	0.00117312	0.00119704	0.0002574	0.000985222
18029	0.00262239	0.00123745	0.000254481	0.00131151
18031	0.0020047	0.00165208	0.0004884	0.000614439
18033	0.0105297	0.00348525	0.000907382	0.000219672
18035	0.000255446	0.000223319	7.86651e-05	0.00106608
18037	0.000702085	0.000609848	0.000906705	0.0020202
18039	0.000105469	0.000391899	0.000426223	0.000148933
18041	0.00271037	0.00165693	0.001443	0.00017316
18043	0.00372159	0.00182583	0.000593027	0.00136341
18045	0.00525358	0.00187441	0.000548747	0.000204123
18047	0.0072187	0.00730484	0.000132231	0.00148575
18049	0.00158157	0.00239486	0	0
18051	0.00533826	0.00635942	0.000124031	0.00011657
18053	0.000147535	0.000292739	0.00049958	0.000539211
18055	0.00660591	0.00290369	0.00107453	0.00054881
18057	0.0033929	0.00532955	0.000457345	0
18059	0.00237999	0.00385789	0.000132231	0.000132231
18061	0.00419344	0.00168001	0.000303622	0.00170636
18063	0.00234078	0.00874573	0.00113579	0.000253646
18065	0.00157463	0.00266078	0.000851323	0.000156678
18067	0.000505168	0.000512147	0.00043685	0.0015854
18069	0.00610973	0.00118242	0.000129898	0.000520264
18071	0.000530146	0.000502601	4.21674e-05	0.0011568
18073	0.00162538	0.00123994	0.00107577	0.00116478
18075	0.00237837	0.00319185	0.000231348	0.00196818
18077	0.000318256	0.000620483	0	0.000851323
18079	0.000879707	0.00530765	0.000554862	0.00123134
18081	0.000744973	0.00323684	0	0.000242009
18083	0.000359788	0.000781955	0.000150642	0.000499151
18085	0.000695012	0.000642539	0.000316781	0.00103282
18087	0.00080924	0.00656023	0.00106973	0.00054401
18089	0.047725	0.000524573	5.84983e-05	0.000192497
18091	0.000645933	0.000727696	0.000250969	0.000884307
18093	0.00218699	0.00268416	0.000347826	0.00114668
18095	0.00296545	0.00109263	0.000267968	0.000377121
18097	0.0633173	0.00120147	1.53087e-06	6.73491e-05
18099	0.00140811	0.000604029	0.000711201	0.00162856
18101	0.007205	0.0109459	0.00117447	0.000592487
18103	0.00697562	0.00259232	0.0011858	0.000567483
18105	0.000169651	8.79731e-05	0.000172778	0.000743218
18107	0.000672239	0.000701164	6.29921e-05	0.00132615
18109	0.00127302	0.00409007	0.000262895	0.000568537
18111	0.0103136	0.00300509	0.000290487	0.00259909
18113	0.00155188	0.00189797	0.00054881	0.000796928
18115	0.0565638	0.0104383	0.00261643	0.000907029
18117	0.00203752	0.00126611	0.000292547	0.0011932
18119	0.00479634	0.00460872	0.00046941	0.000148743
18121	0.00226445	0.00294057	0.000387847	0.00158033
18123	0.00266074	0.0023435	0.000406119	0.000875529
18125	0.00804808	0.0136251	0.000581987	0.00129513
18127	0.000614186	0.000987544	0.000144187	0.000570814
18129	0.00797202	0.00452179	0.000958405	8.26515e-05
18131	0.00130796	0.00231829	0.000182648	0.00210526
18133	0.00257119	0.00208181	0.00130261	0.00191047
18135	0.00710784	0.00226462	0.000587156	0.00105051
18137	0.00620755	0.00174755	0.000544045	0.000831418
18139	0.00802763	0.00184769	0.000581987	0.00136319
18141	0.000157924	0.000170353	9.39447e-05	0.000327856
18143	0.00133566	0.0055509	0.000339866	0.0035964
18145	0.00112721	0.00103553	6.71908e-05	0.00181731
18147	0.0059177	0.00287492	4.82276e-05	0.000976503
18149	0.00201145	0.00696397	0.00071314	0.00160739
18151	0.000778732	0.00102584	0.000992121	0.000190395
18153	0.0140444	0.00416597	0.00103082	0.000406119
18155	0.0153724	0.014075	0.00308214	0.00308214
18157	6.28268e-05	5.36404e-05	8.81298e-05	0.000220207
18159	0.00204818	0.0138075	0.00021631	0.000734035
18161	0.0151085	0.0205837	0.00186761	0.00529879
18163	0.000494385	0.000213861	1.87511e-05	0.000129168
18165	0.00276943	0.00573404	0.0014044	0.00262674
18167	0.000243108	9.28957e-05	0.000258072	0.000511278
18169	0.000547632	0.000443742	0.0011337	0.00137862
18171	0.00964791	0.0149638	0.00244158	0.000894188
18173	0.00944054	0.00220543	4.82276e-05	0.000379465
18175	0.00523432	0.00597418	8.57412e-05	0.00226216
18177	0.00012655	0.00033643	0.000317131	0.000762752
18179	0.00229607	0.00111719	0.000387847	0.000529591
18181	0.00135988	0.00080767	0.000989654	0.00189934
18183	0.00158092	0.00565101	0.000463349	0.00241218
19001	0.00190251	0.00340016	0.00184453	0
19003	0.00449296	0.00307166	0.000369959	0.00219394
19005	0.00085363	0.00290323	0.00095277	0.000647752
19007	0.00116237	0.00083982	0.00274181	0.00171617
19009	0.00151595	0.0020792	0.000835422	0.0031746
19011	0.0304799	0.00197864	0.00168067	0.00106148
19013	0.000132909	5.05243e-05	0.000247739	0.000273284
19015	0.00313367	0.00234486	0.00102852	0.000425849
19017	0.00759529	0.000386279	0.00090735	0.000339866
19019	0.00325646	0.0025355	0.00117216	0.000529591
19021	0.000366841	0.000221618	0.000789328	0.000408789
19023	0.00852001	0.00367385	0.00094508	0.00257348
19025	0.00618213	0.00249854	0.00169468	0.00295461
19027	0.000203262	0.00031772	0.000917361	0.000917361
19029	0.000919182	0.000472132	0.000181472	0.00165622
19031	0.0225004	0.00126475	0.00072986	0.00230805
19033	0.000184586	0.000142077	0.000320293	0.000650163
19035	0.000599553	0.00080468	0.00129513	0.00334378
19037	0.000982724	0.00228672	0.00334378	0.000581987
19039	0.00286794	0.00123503	0.00327742	0.0021978
19041	0.000656983	0.000258623	0.00156721	0.00208741
19043	0.00137566	0.00208723	0.00229885	0.00170636
19045	0.000887706	0.000581018	0.00032029	4.82276e-05
19047	0.000345052	0.000885647	0.00207951	0.0024551
19049	0.0451379	0.00582638	0.0012737	0.000697199
19051	0.0028933	0.00778111	0.0002442	0.000835422
19053	0.00384524	0.00147527	9.24642e-05	0.00126219
19055	0.00186998	0.00288964	0.00129032	0.00187003
19057	0.000365778	0.000316261	0.000133387	0.000195762
19059	0.00105124	0.000273765	0.000567497	0.00208709
19061	0.000113945	4.96025e-05	0	0.000351528
19063	0.00237809	0.000598038	0.000619195	0.0017791
19065	0.000849495	0.000281309	0.000824897	0.00132615
19067	0.00201328	0.00119765	0.000784314	0.00136402
19069	0.00226631	0.000917701	0.00162526	0.000825219
19071	0.00972196	0.00436558	0.000538068	0.00226757
19073	0.00149826	0.00062962	0.00244282	0.000662032
19075	0.00684358	0.00697573	0.00202388	0.00230174
19077	0.0010541	0.00129504	0.00331994	0.000463338
19079	0.00288194	0.0042919	0.00101816	0.000825219
19081	0.00442515	0.00107671	0.000917263	0.000305018
19083	0.00136702	0.000715433	0.000676991	0.000312663
19085	0.00307596	0.00294483	0.000999001	0.000999001
19087	0.00049106	0.000550933	0.000827656	0.00189738
19089	0.00215364	0.00113611	0.00184453	0.000950344
19091	0.00338452	0.00061745	0.000375587	0.00180791
19093	0.00124683	0.00077814	0.00198107	0.00170321
19095	0.00458335	0.00261598	0.000231348	0.00123035
19097	0.00396602	0.00462517	0.00122234	0.00189882
19099	0.00123137	0.0052262	0.000172265	0.0009784
19101	0.00018117	0.000584127	0.00064257	0.00191241
19103	0.00062861	0.000121309	0.000330404	0.000425358
19105	0.0126492	0.00110763	0.00091954	0.00102564
19107	0.00808605	0.00359473	0.000370782	0.00091954
19109	0.000348487	0.000452202	0.000339866	0
19111	0.000582176	0.00043108	0.000278847	0.000990034
19113	0.000297699	9.40813e-05	0.000214103	0.000143903
19115	0.00503927	0.00451025	0.00075287	0.00152555
19117	0.00189198	0.00228852	0.00202388	0.00259909
19119	0.00742365	0.00205057	0.0012282	0
19121	0.00478395	0.00643172	0.00231853	0.00257874
19123	0.00687674	0.00186566	0.000414079	0.000414079
19125	0.00175245	0.00106418	0.000825228	9.78234e-05
19127	0.000522292	0.000438369	0.000632081	0.00157719
19129	0.00922596	0.0045906	0.000548747	0.00198107
19131	0.001769	0.000549397	0.000575209	0.00107962
19133	0.0023275	0.00195898	0.00257874	0.00207433
19135	0.00950538	0.00219132	0.000369959	0.00040016
19137	0.000926647	0.00116313	0.00102564	0.000445931
19139	0.00152495	0.000515745	4.82276e-05	0.000976503
19141	0.00195885	0.000840449	0.000985222	0.00228035
19143	0.00288814	0.00135868	0.000834376	0.000713012
19145	0.00152944	0.00073127	0.00306681	0.000148743
19147	0.00107018	0.000997347	0.000355809	0.00108719
19149	0.0042597	0.00253766	0.0012759	0.00136164
19151	0.00182176	0.00133381	0.000229621	0.000473821
19153	0.00320504	0.000572588	6.69442e-06	8.17663e-06
19155	0.000441009	0.00273306	0.000140211	0.00030129
19157	0.000455359	0.000824282	0.00140087	0.001505
19159	0.000687934	0.00143001	0.0027618	0.000917263
19161	0.0012948	0.00131477	0.00166821	0
19163	0.00113732	0.000178354	0.000116621	0.000506531
19165	0.00193803	0.00149564	0.00128985	0
19167	0.000198904	0.000107908	0.000106581	0.00011309
19169	0.000474166	0.000703297	0.000170821	0.000105239
19171	0.00293243	0.00191858	0.000204144	0.00122234
19173	0.00426218	0.00168154	0.000355809	0
19175	0.000673778	0.000278957	0.00228035	0.00208741
19177	0.00141129	0.00251542	0.00172968	0.00071314
19179	0.000393162	0.00027707	0.000157604	0.00204342
19181	0.000681506	0.001616	0.00136227	0.000292547
19183	0.0042438	0.00374797	0.000506009	0.00208634
19185	0.00395357	0.00287007	0.00102564	0.00079602
19187	0.000794275	0.00066273	0.000865111	0.000898142
19189	0.00343311	0.00107869	0.000985222	0.000856073
19191	0.000348469	0.00044805	0.000264673	0.000336496
19193	0.00210374	0.000259311	0.000138534	0.000319484
19195	0.0155406	0.014781	0.0013986	0.00224159
19197	0.000699123	0.000604794	0.000151274	0.00261747
20001	0.00108852	0.00139767	0.00326753	0.0028216
20003	0.00275403	0.00289139	0.000575209	0.000277855
20005	0.00127793	0.00143516	0.000264375	0.000264375
20007	0.000404296	0.00124282	0.00107962	0.0002442
20009	0.000107041	0.000178468	0.000262895	0.00109497
20011	0.000382166	0.000460356	0.000760938	0.00158616
20013	0.00242044	0.00174843	0.00057971	0.00057971
20015	0.00345955	0.000669568	4.69153e-05	0.000598639
20017	0.0229971	0.00624093	0.000770119	0.00407955
20019	0.00244767	0.00355946	0.004884	0.004884
20021	0.00173855	0.00265783	0.00129032	0.00102564
20023	0.000700635	0.000838711	0.0100439	0.0087668
20025	0.00107883	0.00208657	0.00352361	0.00689061
20027	0.00167256	0.00238964	0.00120434	0.000369959
20029	0.000209616	0.000393141	0.00064257	0.00377983
20031	0.000686805	0.00172842	0.000619195	0.000387847
20033	0.00100728	0.000874122	0.00660308	0.00451322
20035	0.000721371	0.000813248	0.000377608	0.000696621
20037	0.000173933	0.000234175	0.000222469	0.000825228
20039	0.000862192	0.000864605	0	0.00261552
20041	0.00376301	0.00758328	0.000951565	0.00190434
20043	0.00301979	0.0196352	0.0017791	0.00140351
20045	0.000810349	0.000431328	0.000463014	0.0011836
20047	0.0031397	0.00311446	0.002537	0.002537
20049	0.00350056	0.0036621	0.00142383	0.00219394
20051	5.96195e-05	0.000178688	5.40687e-05	0.00111227
20053	0.00241275	0.000520673	0.00216372	0.000297354
20055	6.5429e-05	9.36905e-05	0.000350365	0.000415406
20057	0.00011132	8.72951e-05	0.00169698	0.00153461
20059	0.00417291	0.00117744	0.00206556	0.0011337
20061	0.000611458	0.0362314	0.00115375	0.000518941
20063	0.000965914	0.00140567	0.00393391	0.00108401
20065	0.00114576	0.000645673	0.00142383	0.00219394
20067	0.000399716	0.00104102	0.000734035	0.00200736
20069	0.00450345	0.00129037	0.00602228	0.00897868
20071	0.00100267	0.00290409	0.000865801	0.0120301
20073	0.002234	0.00505012	0.00335477	0.000842993
20075	0.000962809	0.00090176	0.00108401	0.0126984
20077	0.0011394	0.0019255	0.00557701	0
20079	0.00466806	0.00176509	0.000349864	0.00216216
20081	0.000960043	0.00130663	0.0023912	0.00534759
20083	0.00186273	0.00915145	0.00127714	0.0148148
20085	0.00787541	0.0026576	0.000473821	0
20087	0.00561866	0.00225051	0.00091954	0.00091954
20089	0.00213782	0.00403637	0.00458565	0.00515287
20091	0.338107	0.000890357	0.000213224	9.8951e-05
20093	0.00156137	0.0162135	0.00108401	0.010628
20095	0.00310889	0.00303261	0.000504414	0.00251177
20097	0.000555682	0.00189308	0.00372055	0.00263653
20099	0.000409525	0.00052922	0	0.00147474
20101	0.000519326	0.00109339	0	0.00127714
20103	0.0048942	0.00125347	0.000394089	0.00060443
20105	0.00134525	0.00418973	0.00119261	0.0014652
20107	0.0140952	0.00906301	0.000425713	0.00149925
20109	0.000628999	0.00423881	0.00234124	0.00130719
20111	0.000121612	0.000119611	0.000412409	0.00116311
20113	0.000449863	0.000238425	0.00185858	0.00173511
20115	0.00135889	0.000824912	0.00123134	0.0016284
20117	0.000280907	0.00105828	0.000290487	0.00259222
20119	0.00163911	0.000506325	0.000894188	0.0044226
20121	0.0184608	0.00914193	0.000676002	0.000363339
20123	0.000411966	0.000331593	0.0013986	0.00211161
20125	0.000313366	0.000365232	0.000491532	0.000831418
20127	0.00263346	0.00419355	0.000616333	0.000959386
20129	0.00267254	0.00163155	0.00474158	0.00846945
20131	0.00132429	0.000824007	0.000141743	0.00064257
20133	0.000842766	0.0013077	0.00030027	0.00239201
20135	0.000389324	0.00165491	0.00130719	0.00182399
20137	0.00134255	0.00043449	0.00577826	0.00406886
20139	0.00390269	0.0010737	0.000796495	0.00111716
20141	0.000455253	0.00129443	0.0027414	0.00234124
20143	0.0145981	0.00176881	0.000445931	0.000782269
20145	0.00119261	0.00217005	0.000834376	0.00130719
20147	0.00101229	0.000435503	0.000782269	0.00174165
20149	0.00726199	0.00653828	0.00175059	0.000231
20151	0.000251293	0.000738466	0.00134741	0.00108719
20153	0.000685751	0.000597257	0.0040404	0.0017094
20155	0.000324089	8.34748e-05	0.000242626	0.000749309
20157	0.000319793	0.000833076	0.00218759	0.00339192
20159	0.001867	0.00156599	0.0011988	0.00096918
20161	0.000718892	0.00600014	0.000629889	0.00114481
20163	0.00146577	0.000280031	0.000834376	0.00451322
20165	0.00166799	0.00987776	0.00218221	0.000834376
20167	0.000448326	0.00451227	0.0031746	0
20169	0.000237245	0.000100126	0.000900597	0.000900597
20171	0.000461338	0.00084645	0.00364742	0.00451322
20173	0.000813769	1.8104e-05	0.000163452	0.000100338
20175	0.00036487	0.000280635	4.10931e-05	0.00239217
20177	8.87276e-05	0.000129582	0.000164418	0.000291858
20179	0.000626023	0.000449043	0.000772201	0.001638
20181	0.000305451	0.00114025	0.00132935	0.00434594
20183	0.000774238	0.00111019	0.00111317	0.00606061
20185	0.00153603	0.00157958	0.0013986	0.0039356
20187	0.00350485	0.00556584	0.00549073	0.00218221
20189	0.00111131	0.00483627	0.00531679	0.00462379
20191	0.00060496	0.00265186	0.0017791	0.000483969
20193	0.000231909	0.000415696	0.00108719	0.000355809
20195	0.000724764	0.00117427	0.00119261	0.00569801
20197	0.0130675	0.00508097	0.00152555	0.0029577
20199	0.000931009	0.00139001	0.000907029	0.00888889
20201	0.00133812	0.000655122	0	0.00239171
20203	0.00103266	0.00262252	0.000625391	0.0017094
20205	0.000704972	0.00178363	0.00172968	0.00239171
20207	0.00700305	0.00197866	0.00425861	0.004884
20209	0.00728639	0.0039071	0.000178091	0.000464231
21001	0.00339067	0.00430017	0.000264375	0.00153453
21003	0.0159706	0.00964389	0.0017316	0.00270078
21005	0.00542099	0.00628443	0.00175187	0.000252621
21007	0.00692421	0.00478449	0	0.00274783
21009	0.000808358	0.000891341	0.000213299	0.000801727
21011	0.0136617	0.00356707	0.0017791	0.00316183
21013	0.000742667	0.0012267	0.00102798	0.00205415
21015	0.00428776	0.005436	0.000755967	0.000900599
21017	0.00294974	0.00227745	0.000397535	0.00229687
21019	0.00067619	0.00220602	0.000168403	0.000520505
21021	0.00289597	0.000788664	0.000226334	0.00184487
21023	0.027397	0.00690229	0.0011988	0.00331042
21025	0.00350885	0.00800645	0.000231348	0.00135481
21027	0.00495553	0.00546273	0.000952959	0.00230805
21029	0.000416397	0.00770688	0.000533592	0.000177609
21031	0.00464648	0.0165831	0.000678334	0.000320667
21033	0.00270093	0.00257495	0	0.00239171
21035	0.000602279	0.000293814	0.00015441	0.00103474
21037	0.00616819	0.00121455	0.000125196	0.00119868
21039	0.00909345	0.00706966	0.000662032	0.00120434
21041	0.00332181	0.0107791	0.00242697	0.00215
21043	0.00416615	0.00353459	0.00180876	0.00180876
21045	0.00890957	0.00311786	0.000463349	0.00372142
21047	0.00309214	0.00897774	0.000645634	0.00055607
21049	0.00230713	0.00225089	0.000792354	0.00105703
21051	0.00385413	0.00752074	0.000567472	0.00372142
21053	0.00446153	0.00254168	0.000204123	0.00458565
21055	0.00353265	0.00448714	0.00430918	0.00244282
21057	0.00621713	0.00354834	0	0.00865801
21059	0.000184504	8.64035e-05	0	0.000574038
21061	0.0254368	0.0146355	0.00017316	0.00371058
21063	0.040967	0.0187138	0.0017316	0.00952381
21065	0.0141096	0.00673941	0	0.00316183
21067	0.412511	0.00017104	0.00010355	0.000293194
21069	0.00418333	0.00870657	0.000129149	0.000406119
21071	0.00446306	0.00112737	0.000464922	0.00237446
21073	0.00171828	0.000962797	0.000167025	0.000304129
21075	0.00249624	0.00817474	0.00186637	0.00218221
21077	0.0135221	0.0115953	0.00217262	0.00679642
21079	0.00722023	0.00683041	0.00227842	0.00371058
21081	0.0146167	0.0024935	0.000587156	0.00174713
21083	0.00184776	0.0013963	5.91751e-05	0.00206556
21085	0.00195205	0.00128576	0.000703447	0.00165622
21087	0.00513925	0.0381437	0.0002442	0.00107962
21089	0.00116767	0.00278432	0.00149121	0.00167442
21091	0.00473887	0.0045095	0	0.0029577
21093	0.00287075	0.00122714	0.000413631	0.000469104
21095	0.000402998	0.000777049	0.000546001	0.00369222
21097	0.00588346	0.00684981	0.00027697	0.00101816
21099	0.0016052	0.00469974	0.00104869	0.00180791
21101	0.00158955	0.000823528	0.000673146	0.00125725
21103	0.00992369	0.00748383	0.000305018	0.00245048
21105	0.00442926	0.0392876	0.000260213	0.00291439
21107	0.000768047	0.000269532	0.000402611	0.00151244
21109	0.00576723	0.0186458	0.00186761	0.00343119
21111	0.00837334	9.28807e-05	2.95311e-05	0.00013744
21113	0.00289399	0.00286719	0.000248274	0.000153132
21115	0.00146687	0.00446052	0.00115464	0.00369231
21117	0.00853508	0.00161474	5.20427e-05	0.000506578
21119	0.00222852	0.0272013	0.00135481	0.00135481
21121	0.010264	0.00362536	0.00206873	0.0040498
21123	0.000703852	0.00444003	0	0.00339192
21125	0.00443482	0.00023237	0.000303622	0.00055905
21127	0.00439006	0.00660414	0.00018859	0.00190476
21129	0.00484562	0.00847943	0.00258465	0.0042618
21131	0.00168186	0.00370029	0.00154739	0.00154739
21133	0.000982538	0.0032911	0.00206873	0.00377194
21135	0.0355438	0.0170363	0.0013993	0.0044241
21137	0.00351665	0.00228793	0.000834608	0.00298007
21139	0.010381	0.0103859	0.000493827	0.00176367
21141	0.00158145	0.00198967	0.000567483	0.00226216
21143	0.00839638	0.00764938	0.0013986	0.00162822
21145	0.0010007	0.000260239	0.000104843	0.000174762
21147	0.00115335	0.00641365	0.000966962	0.00392157
21149	0.0231095	0.00450616	0.00111716	0.00371058
21151	0.0016132	0.000398398	0.000176488	0.000546137
21153	0.00342851	0.00501918	0.000506009	0.00573477
21155	0.00447802	0.00186495	0	0
21157	0.00246616	0.00103617	0.00104106	0.00174196
21159	0.00413395	0.01331	0.000182648	0.00496124
21161	0.00405975	0.00146618	0.00018859	0.000501253
21163	0.0587493	0.0120968	0	0.00217284
21165	0.00720305	0.00505397	0.00200736	0.00695479
21167	0.0033648	0.00119549	0.00117447	0.000592487
21169	0.0212331	0.00670872	0	0.00519481
21171	0.00163121	0.00279237	0.00057971	0.00242424
21173	0.00224528	0.00154269	0.00127154	0.00136054
21175	0.0040539	0.00154882	0.000640137	0.00308214
21177	0.000859199	0.00113624	0.000329148	0.0011568
21179	0.0018189	0.00265672	0.00066538	0.00150376
21181	0.0397681	0.0126366	0.000420433	0.0027414
21183	0.00428124	0.0044729	0.000950495	0.00249351
21185	0.00179265	0.00113082	0.00139894	0.00152697
21187	0.00973265	0.0049821	0.00046941	0.00306681
21189	0.00618017	0.028437	0	0.00660308
21191	0.0074652	0.0118261	0.00205415	0.000835422
21193	0.000770396	0.00158459	0.000827656	0.00174806
21195	0.000682182	0.000319812	8.49017e-05	0.00142953
21197	0.00391222	0.00757184	0.000252621	0.00368684
21199	0.000187882	0.00012336	0.000392763	0.00117643
21201	0.00900901	0.0245069	0.002537	0.00519481
21203	0.00188798	0.00244257	0.000387847	0.00180995
21205	0.00160596	0.00170056	0.000745124	0.0014662
21207	0.00259593	0.00157001	0.00054401	0.002442
21209	0.0117353	0.00824679	0.00100553	0.000805041
21211	0.00521154	0.00482347	0.000144739	0.0011858
21213	0.00474426	0.00573569	0.000408789	0.00308214
21215	0.123551	0.017638	0.00120434	0.000369959
21217	0.0018004	0.00170108	0.000702679	0.00114668
21219	0.00219988	0.017532	0.00340987	0.00679642
21221	0.00460846	0.000837349	0.000192938	0.00258465
21223	0.0344093	0.0261854	0.000229621	0.00197128
21225	0.00717342	0.00178265	0.000796631	0.00129513
21227	0.000294295	9.44903e-05	4.53551e-05	0.000801925
21229	0.00484059	0.00521176	0.00231437	0.00231437
21231	0.000771286	0.000734079	0.00202388	0.00493827
21233	0.0167441	0.00630688	0.00151203	0.00230805
21235	0.00731945	0.00123782	0.000801727	0.00102852
21237	0.0189873	0.0151854	0.0011988	0.0046176
21239	0.0056681	0.00189732	0.000952959	0.00129282
22001	0.00658053	0.00106201	0.000688742	0.000962246
22003	0.00466593	0.00164399	0.00251232	0.00167771
22005	0.00983737	0.00332478	0.000786782	0.000666566
22007	0.0093082	0.00296831	0.00174165	0.00211161
22009	0.000750169	0.000327426	0.000226334	0.000937521
22011	0.0066352	0.0113759	0.00045671	0.000120214
22013	0.00746652	0.0160401	0.00230672	0.0061227
22015	0.00404541	0.00548962	0.000263331	0.000242289
22017	0.00126147	0.000208736	1.85649e-05	5.92031e-05
22019	8.98328e-05	5.34894e-05	0.000253653	0.000469571
22021	0.00763823	0.00254277	0.00284932	0.00324638
22023	0.0259567	0.0570629	0.000499988	0.00249946
22025	0.0033706	0.00692299	0.000483969	0
22027	0.00256412	0.00487536	0.000141743	0.000611154
22029	0.00107163	0.0049475	0.000141273	0.000580865
22031	0.0188601	0.00590815	0.00164914	0.000175554
22033	0.00895892	0.000431055	5.97854e-05	4.92645e-05
22035	0.0023471	0.0072181	0.00549073	0.00155682
22037	0.00321104	0.00198527	0	0.00158033
22039	0.0021587	0.0038721	0.00229183	0.00182242
22041	0.00049884	0.00083973	0.000350365	0.000937521
22043	0.00462207	0.0207914	0.00188667	0.00222653
22045	0.00348976	0.000839241	0.00055201	0.00055201
22047	0.00665917	0.00467211	0.000267213	0.000267213
22049	0.0320882	0.0126966	0.000581987	0.00091954
22051	0.235575	0.000154764	4.96237e-05	0.000209585
22053	0.00939844	0.00274501	0	0.000168393
22055	0.00053998	0.000103955	0.000391628	0.000288915
22057	0.00159776	0.0013325	0.000258814	0.00063294
22059	0.0010101	0.00137069	0.00143934	0.000824897
22061	0.00228839	0.00107257	0.000220677	0.000779727
22063	0.000568249	0.0016032	0.000335633	0.000869225
22065	0.00338869	0.00302133	0.00151947	0.00363108
22067	0.00410751	0.0075643	0.00181012	0.00352568
22069	0.000380778	0.000241883	0.000185245	0.000243774
22071	0.0985296	0.00188417	4.23627e-05	0.000214957
22073	0.000145019	6.58183e-05	0.000101566	0.000999709
22075	0.00532576	0.00795492	0.000309478	0.000490141
22077	0.00108535	0.00222813	0.000212653	0.00314622
22079	0.000102865	0.000126362	9.0203e-05	0.000589198
22081	0.00350171	0.00340325	0.00113357	0.000305018
22083	0.00846714	0.00363247	0.00102798	0.000521975
22085	0.00193987	0.000561533	0.000440504	0.000100619
22087	0.0094257	0.0138392	0.000546001	0.00314622
22089	0.00108261	0.00208991	0.00044814	0.00103657
22091	0.0169426	0.0139237	0.000894254	0.00186741
22093	0.00486887	0.00438896	0.00176367	0.000148743
22095	0.00219896	0.00490423	0.00215	0.000339886
22097	0.0033462	0.00123155	0.000272372	0.000608005
22099	0.021057	0.0061138	0.00139524	0.000372833
22101	0.000411087	0.00076955	0.000116576	0.000705367
22103	0.00336624	0.00322498	7.2878e-05	0.000164873
22105	0.000668107	0.000677443	0.000562415	0.000499988
22107	0.0027939	0.00247943	0.00317561	0.0027414
22109	0.00070743	0.000331994	0.000216354	5.48372e-05
22111	0.00668833	0.00173729	0.00140087	0.00209749
22113	0.00477937	0.0074837	2.71275e-05	0.0011416
22115	0.000714709	0.00180477	0.000453302	3.88161e-05
22117	0.00414908	0.0015922	0.000315438	0.00204061
22119	0.00224786	0.00069238	0.000101437	0.000858214
22121	0.00341261	0.00893104	0.000525716	0.00145757
22123	0.00252893	0.00236045	0.00115067	0.00167264
22125	0.0235352	0.00822633	0.000789188	0.00174196
22127	0.000624516	0.00309573	0.000113186	0.00219953
23001	0.000836264	0.000267502	0.000574685	0.000947518
23003	6.69758e-06	1.02681e-05	0.000440504	0.00272966
23005	0.000607158	7.78361e-05	0.000147318	0.000364818
23007	0.000278411	0.00043069	0.00027697	0.000148743
23009	3.58046e-05	9.14445e-05	0.00108879	0.00108879
23011	0.00032575	0.000132456	0.000523104	0.000843397
23013	0.000265813	0.00017493	0.000989654	7.43218e-05
23015	0.00136891	0.000692756	0.000467918	0.00119812
23017	0.00162997	0.00165536	0.000978428	0.00131492
23019	4.29071e-05	3.601e-05	4.24764e-05	0.00107578
23021	0.00203327	0.00108656	0.000182648	0.00224159
23023	0.00886803	0.00201054	0.0002574	0.000614439
23025	0.000971151	0.000334752	0.00101349	0.00121763
23027	0.00113632	0.00035245	0.00102241	0.00219688
23029	6.08125e-05	4.60999e-05	0.00115464	0.0020241
23031	0.00348906	0.000555121	4.49267e-05	6.43128e-05
24001	0.000276762	0.000260764	0.000335395	0.00129634
24003	0.0863063	0.00073112	5.28791e-06	7.24388e-05
24005	0.0669825	0.000454368	7.66311e-05	0.000201191
24009	0.00479658	0.0014505	0.000114351	0.00103474
24011	0.00170823	0.00471117	0.000567472	0.00241218
24013	0.000987106	0.00112142	0.000293102	0.000178777
24015	0.00365924	0.0174199	0.000287511	0.000544218
24017	0.000923794	0.00582978	0.00043156	0.000566235
24019	0.00281313	0.000996956	0.000312663	0.00242915
24021	0.000333586	0.000436046	0.000474787	0.000301238
24023	0.00131662	0.000764174	0.000488732	0.0021697
24025	0.000422162	0.00158214	0.000279062	0.000626166
24027	0.00235349	0.00120041	0.000132512	0.000116461
24029	0.000379258	0.000823628	0.000580865	0.00218788
24031	0.159059	0.000211526	5.541e-05	9.73727e-06
24033	0.0497893	0.000325135	4.63903e-05	0.000151276
24035	0.00166771	0.00217236	0.00101349	0.000567497
24037	0.00171667	0.000160875	0.000788151	0.000788151
24039	0.00480965	0.00519382	0.00122228	0.00245048
24041	0.00136497	0.00103529	0.000240602	0.000950495
24043	0.00143156	0.00144546	0.000117673	0.000428366
24045	0.000424552	0.00023612	6.84065e-05	0.00110646
24047	0.000708721	0.000779372	0.000488732	9.78234e-05
24510	0.558843	0.000567175	6.75212e-05	0.000113299
25001	2.73658e-05	5.20073e-05	0.000544062	0.000708074
25003	2.38143e-05	1.48917e-05	0.000184539	0.000375649
25005	0.000716322	0.000401383	3.12204e-05	0.000333058
25007	6.71256e-05	0.000151432	0.00239171	0.00115447
25009	0.000489371	0.000195971	5.4561e-05	0.000196154
25011	0.0024033	0.000218758	7.91233e-05	0.000770379
25013	0.000217655	0.000193332	0.000131168	0.000109041
25015	0.0012823	0.00062674	6.08828e-05	0.000132354
25017	0.000303359	9.602e-05	3.31277e-06	7.63394e-05
25019	0.000296412	0.000270868	0.00529879	0.00160739
25021	0.000937615	0.000721474	1.49481e-05	0.000150798
25023	0.000757981	0.00150181	6.28634e-05	0.000204813
25025	0.0245613	0.00140342	1.264e-05	0.000201386
25027	0.000394796	0.000217541	2.51394e-05	0.000170125
26001	0.00369567	0.00256701	0.000129149	0
26003	0.0021748	0.00226245	0.000950344	0.00218759
26005	0.00778986	0.00150964	0.000467715	0.000499277
26007	0.000200793	9.70778e-05	0.000607985	0.00042959
26009	0.00604408	0.0034896	0.00235	0.00043573
26011	0.00264089	0.00548144	9.24642e-05	0.0002886
26013	0.000617052	0.00097236	0.000782269	0.00512821
26015	0.00535485	0.000673462	0.000567497	0.000711201
26017	0.000734198	0.00138204	0.000421982	0.000460087
26019	0.011771	0.000932121	0.000602669	0.00114668
26021	0.000180228	0.000198514	0.000462089	0.000716668
26023	0.000356999	0.00107375	0.00059404	0.000810687
26025	0.000369047	0.000593973	0.000309478	0.000134784
26027	0.00303728	0.00329375	0.000263562	0.00140244
26029	0.00174057	0.000790714	0.0015864	0.00131918
26031	0.000699466	0.00229949	0	0.000208464
26033	2.63585e-05	7.34497e-05	0.000339886	0.00125725
26035	0.00717597	0.000979635	0.000653808	0.000653808
26037	0.00921573	0.00102363	0.00011309	0
26039	0.00604668	0.0016358	0.000162377	0.00042959
26041	0.000292914	0.000156488	0.000706949	0.00131151
26043	0.000273509	0.000141687	0.00245776	0.000985222
26045	0.00232979	0.0030772	4.40869e-05	0.000362572
26047	0.000431637	0.000204886	0.000709336	0.000581303
26049	0.00334481	0.000151121	5.52543e-05	0.000340803
26051	0.00139191	0.000631573	0.000644122	0.000569801
26053	0.00211524	0.000777038	0.000696621	0.000567472
26055	0.000437837	0.000195703	0.000105238	7.81108e-05
26057	0.00134687	0.000541706	0.000166604	0.000185245
26059	0.000471006	0.00115927	0.000111578	7.00354e-05
26061	0.000126372	3.40185e-05	0.00067214	0.000384887
26063	0.00033839	0.000140617	0.000408789	0.000349864
26065	0.245762	0.000327391	1.4531e-05	0.000164743
26067	0.00714928	0.00108304	0.0011488	0.00106907
26069	0.00114901	0.000109126	0.000162276	0.00202086
26071	0.000289099	0.000180484	0.000444	0.000696621
26073	0.00082796	0.000164348	0.000668431	0.000377121
26075	0.000673426	0.000219466	3.02824e-05	0.000301659
26077	0.000185074	0.000142404	0.000197315	0.000485858
26079	0.0173769	0.0115792	0.00117454	0.00107453
26081	0.166788	9.78099e-05	0.000149641	0.000158657
26083	0.00521697	0.00398017	0.00457666	0.00658762
26085	0.0104671	0.0114535	0.0018123	0.000521975
26087	0.0040125	0.00158322	0.000255428	0.000488732
26089	0.00327998	0.00167092	0.000552046	0.00120473
26091	0.000688418	0.000730305	0.000137473	0.000377121
26093	0.00325753	0.00180099	8.49744e-05	0.000254411
26095	0.00115065	0.00101706	0.0020202	0.002537
26097	0.00107861	0.00148515	0.00159932	0.000625726
26099	0.566485	0.000800106	7.47269e-05	2.68225e-05
26101	0.000648429	0.000373007	0.000552046	0.000937521
26103	2.07481e-05	1.36696e-05	0.0004662	0.000114351
26105	0.00032049	0.00013641	0.000390909	0.000655581
26107	0.00113134	0.000785524	9.26183e-05	0.000716035
26109	0.00372828	0.00354039	0.00135337	0.00202086
26111	0.000878781	0.00067615	0.000158907	0.000210743
26113	0.012679	0.008579	0.000204144	0.00010001
26115	0.00187797	0.000692012	0.000920164	0.000945165
26117	0.00701666	0.00202276	4.00593e-05	0.000614744
26119	0.00685733	0.00189268	0.00209174	0.00253767
26121	0.00168213	0.00043555	0.000436443	0.000697199
26123	0.00231703	0.00469618	0.000691055	0.000397125
26125	0.12533	0.000527958	0.000129846	0.000137986
26127	0.000729987	0.00375955	0.000241633	0.000703447
26129	0.000588853	0.000469456	0.000151274	0.000607985
26131	0.00577584	0.00266317	0.00136402	0.00158033
26133	0.00267711	0.00234838	0.000505536	0.000505536
26135	0.00112988	0.00147797	0.00248447	0.00228035
26137	0.000842496	0.00044738	0.000520264	0.000709336
26139	0.00124098	0.000965716	0.000499992	0.000385499
26141	0.00355299	0.00130143	0.00137785	0.000231
26143	0.000536038	0.00085521	0.000777001	0.000705177
26145	0.00036327	0.000249672	0.000173548	0.000156472
26147	0.000506892	0.000123839	0.000130239	2.77016e-05
26149	0.000734984	0.000717871	0.00017316	0.000959651
26151	0.00236239	0.000706558	0.000305642	0.00066538
26153	0.000251294	0.00046256	0.00143859	0.00560381
26155	0.00214907	0.00180207	4.21674e-05	0.000491425
26157	0.00166012	0.00057888	0	0.000100619
26159	0.00246195	0.00159227	0.000460087	7.91233e-05
26161	0.159574	0.000202097	4.32994e-05	9.02323e-05
26163	0.420422	0.000661762	3.62064e-05	0.000136516
26165	0.00148046	0.000450473	0.000358038	0.000240602
27001	0.00300305	0.000619032	0.00250149	0.000414079
27003	0.00146646	0.000469754	3.98117e-05	7.39529e-05
27005	0.000910514	0.000379397	0.000262895	0.000270697
27007	0.000317256	0.000137025	0.000491532	0.000402887
27009	0.00185324	0.000476237	0.00131918	0.000381661
27011	0.000802623	0.00187472	0.00046941	0.00274783
27013	0.00065638	0.000105491	0.000142175	0.000120741
27015	0.000600306	0.000375645	0.000752294	0.000464922
27017	0.00202484	0.00103485	0.00117639	0.000777001
27019	0.00783715	0.000354509	0.00014463	0.000375649
27021	0.0044006	0.00148764	0.00105623	0.000802773
27023	0.00125856	0.000320256	0.00148575	0.000454925
27025	0.014599	0.00268058	0.000770362	0.000461089
27027	0.00847704	0.00150638	0.000323407	0.000161546
27029	0.00562624	0.00194286	0.00122234	0.00107453
27031	0.000565286	0.000647455	0	0.00648649
27033	0.000654759	0.00206219	0.00126219	0.00156721
27035	0.000694788	9.87495e-05	0.000958432	0.000275628
27037	0.000896089	0.00151932	0.000241765	0.00015669
27039	0.00476969	0.00840558	0.000408789	0.000113186
27041	0.000237346	0.000419455	0.0014359	0.000394477
27043	0.00145135	0.00105107	0.000588428	0.000827757
27045	0.00551326	0.00353132	0.00187984	0.0002072
27047	0.000784991	0.000279476	0.00062575	4.32844e-05
27049	0.00154308	0.00114569	0.000305054	0.000171757
27051	0.00392825	0.00656069	0.00021631	0.00057971
27053	0.161608	0.000223961	5.86762e-05	5.21945e-05
27055	0.00227151	0.00554884	0.00140244	0.00051899
27057	0.00262203	0.000829661	0.00135787	9.5143e-05
27059	0.0103053	0.00168986	0.000167159	0.000698191
27061	0.000146835	9.8359e-05	0.000590987	0.000320293
27063	0.00152382	0.00160818	0.00148575	0.000535109
27065	0.00569318	0.00186367	0.000581987	0.00182461
27067	0.00015076	0.000183058	0.000369649	0.000233924
27069	0.00340624	0.000659763	0.000277855	0.000277855
27071	0.000194075	0.000109648	0.00552105	0.000690131
27073	0.00147497	0.000303006	0.000875529	0.00111347
27075	0.00314093	0.00438629	0.00103199	0.00255754
27077	0.00306464	0.00324222	0.0181191	0.00343119
27079	0.00343526	0.00406486	0.000913499	0.000305642
27081	0.00760115	0.000950824	0.00257874	0.00207433
27083	0.000403033	7.03762e-05	0.000200716	0.000361693
27085	0.00157215	0.000958205	0	0.000167159
27087	0.00717767	0.0045294	0.0046142	0.00101816
27089	0.00793839	0.00229769	0.00231437	0.000506009
27091	0.00041554	0.000227455	0.000120214	0.000336496
27093	0.00407633	0.00254962	0.000881135	0.00100553
27095	0.00455344	0.00128335	0.000945111	5.73954e-05
27097	0.00341954	0.000837244	0.000564711	0.000243774
27099	0.000547523	0.000251132	0.00171121	0
27101	0.00311353	0.000796901	0.00283794	0.00042959
27103	0.00448452	0.000585754	0.000442282	0.000240602
27105	0.000243317	0.000564922	0.000990034	0.000106581
27107	0.00194362	0.00243002	0.00115447	0.000894254
27109	0.000119582	3.75072e-05	0.000108613	0.000232207
27111	0.000273036	0.000132307	0.000194434	0.000393384
27113	0.00062719	0.000996521	0.00158616	0.000619195
27115	0.00129376	0.000917546	0.000428528	0.000497977
27117	0.000823055	0.000545212	0.00244959	0.00091954
27119	0.0011876	0.00251169	0.000731315	3.9064e-05
27121	0.00298254	0.0034644	0	0.000123472
27123	0.0649557	0.00165525	1.36509e-05	0.000149712
27125	0.0147307	0.0349138	0.00425861	0.00226757
27127	0.00111503	0.000186124	0.00113093	0.000132231
27129	0.00177477	0.0016214	0.00154311	0.0012759
27131	0.00142395	0.000636816	2.55083e-05	4.95086e-05
27133	0.00801615	0.000597912	0.000650054	0.00129513
27135	0.000174478	0.000120968	0.00174196	0.0012952
27137	0.000167869	0.000129577	3.12204e-05	0.000104907
27139	0.00898661	0.000651909	0.000525751	0.000115766
27141	0.00583251	0.00282315	0.000454264	0.000231581
27143	0.00785358	0.00208081	0.000204144	0.000818264
27145	0.000234488	0.000145201	3.06972e-05	0.000178125
27147	0.000796112	0.000539649	0.000586132	0.000727405
27149	0.000320968	0.00032748	0.000990001	0.00087184
27151	0.000819777	0.000564364	0.00149925	0.000135227
27153	0.00374756	0.00194916	0.00143934	0.000488732
27155	0.00108902	0.000991282	0.00103199	0.000318979
27157	0.00145883	0.00160192	0.000195224	0.00121763
27159	0.00326461	0.00229256	0.00117447	0.000481742
27161	0.0024939	0.0014042	0.000204144	0.000339866
27163	0.0076867	0.0055092	0.000362679	0
27165	0.00152666	0.00263369	0.00219953	0.000909682
27167	0.0121558	0.00502396	0.00317561	0.00096918
27169	0.000420178	0.000172581	0.000264685	0.000697199
27171	0.00272162	0.00109783	0.000348215	0.000675416
27173	0.0054613	0.000797042	0.00206873	7.97257e-05
28001	0.000255964	0.00118206	0.000774194	0.00203735
28003	0.000486935	0.000728803	0.00209194	0.00273207
28005	0.00713482	0.025066	0.000951565	0.0028216
28007	0.00104627	0.00260856	0.000696621	0.000325839
28009	0.0147448	0.0697558	0.00458565	0.00458565
28011	0.000543154	0.00024083	0.000201681	0.000848824
28013	0.00125956	0.00164517	0.00095277	0.00282038
28015	0.00517646	0.0116311	0.00405762	0.00625156
28017	0.0111376	0.00126827	0.000999001	0.00561661
28019	0.00576052	0.0075337	0.00318225	0.00488546
28021	0.024103	0.00687241	0.000894254	0.000260213
28023	0.00362999	0.00919644	9.24642e-05	0.00190476
28025	0.00214693	0.00868872	0.00298601	0.00154301
28027	0.00821364	0.00173897	0.00214568	0.00358868
28029	0.00698409	0.00508867	0.000359738	0.000525716
28031	0.00169413	0.0115776	0.00106148	0.00197116
28033	0.00454256	0.00743367	0.000710671	0.000400313
28035	0.00266359	0.0063443	0.000233531	0.000531561
28037	0.00383344	0.01222	0.000520201	0.000192938
28039	0.00698018	0.00447824	0.00107423	0.00257348
28041	0.00797976	0.0157449	0.00238585	0.00470022
28043	0.000668586	0.0012626	0.000392734	0.00371267
28045	0.00916868	0.00420922	0.000488732	0.00113888
28047	0.000606684	0.000234251	4.11066e-05	0.000669995
28049	0.00271518	0.00298432	2.53048e-05	0.000227415
28051	0.00328596	0.0048737	0.00216216	0.00295818
28053	0.00162958	0.00202207	0.00287522	0.00287522
28055	0.0377736	0.108135	0.00484848	0.00484848
28057	0.020786	0.00212925	0.00137785	0.00529942
28059	0.00348425	0.000940017	0.00063545	0.000909972
28061	0.00256605	0.0190167	0.000339866	0.00253767
28063	0.0150832	0.00793119	0.0020202	0.00942761
28065	0.0148515	0.00732452	0.000640137	0.00308214
28067	0.000598499	0.000494016	0.000101048	0.000747156
28069	0.00939005	0.034324	0.00103199	0
28071	0.000425456	0.000381104	0.000412409	0.000574685
28073	0.00676854	0.00306868	0.000638542	0.000309394
28075	8.26183e-05	0.000280834	0.000171758	0.000198329
28077	0.00452176	0.0051194	0.000124031	0.000796928
28079	0.00418465	0.00838568	0.00120946	0.00236936
28081	0.000921925	0.00042759	0.000377121	0.000859132
28083	0.00068261	0.000804197	0.00103758	0.00155955
28085	0.00134297	0.00115117	0.000544045	0.000544045
28087	0.000492297	0.000245235	0.0005074	0.00107578
28089	0.00369433	0.0170174	0.000650173	0.000114439
28091	0.00220381	0.00160819	0.000359738	0.00013664
28093	0.00250007	0.0080505	0.000501253	0.00219953
28095	0.00826055	0.00114069	0	0.00206873
28097	0.00384823	0.00797425	0.000690131	0.00149745
28099	0.00200108	0.00148915	0.000546001	0.000445991
28101	0.00231799	0.0108418	0.00133785	0.00387551
28103	0.00397945	0.00290819	0.0002442	0.0031746
28105	0.00040758	0.000530974	0.000254481	0.000792354
28107	0.00261789	0.00218853	0.00140492	0.00290487
28109	0.00246587	0.00293228	0.000753782	0.00154311
28111	0.00791213	0.0043665	0.00169468	0.00278187
28113	0.000836044	0.000732452	0.000144739	0.00136054
28115	0.00195283	0.000845534	0.00182501	0.00182501
28117	0.00773568	0.00674105	0.00136402	0.00288958
28119	0.0175635	0.00374025	0.00270179	0.00721501
28121	0.00585246	0.00567825	0.000821521	0.000474787
28123	0.00237666	0.00271804	0.000838379	0.000838379
28125	0.00479696	0.00770036	0.00501792	0.0024024
28127	0.00819877	0.00577301	0.000761905	0.00208741
28129	0.0044323	0.0110567	0.000146145	0.00102852
28131	0.00960055	0.00436515	0.00227842	0.00294046
28133	0.0011661	0.00236873	0.000181472	0.00199377
28135	0.00902351	0.0046637	0.0002442	0.00174165
28137	0.0055896	0.00416009	0.0011599	0.00158033
28139	0.00291451	0.000684864	0.00101816	0.00245048
28141	0.00289829	0.00477939	0.000540666	0.00189186
28143	0.265911	0.0300078	0.0088835	0.00549695
28145	0.00542672	0.00445039	0.00054401	0.002442
28147	0.0056074	0.0091127	0.00046941	0.00166821
28149	0.000854352	0.000264356	0.000769254	0.000690131
28151	0.000195184	0.000171511	0.00015794	0.00148673
28153	0.0040441	0.00301059	0.00042959	0.000640137
28155	0.00321389	0.0173617	0.000406119	0.00184471
28157	0.0037829	0.0162345	0.00170321	0.00371058
28159	0.00362555	0.00204408	0.000370782	0.00171556
28161	0.0122119	0.0034049	0.00191241	0.00748942
28163	0.00464182	0.00270054	0.000592487	0.00133887
29001	0.000290948	0.000258768	0.000440509	0.000727405
29003	0.0102351	0.00350408	0.002442	0.000999001
29005	0.00110435	0.000866685	0.00197116	0.0042729
29007	0.000487135	0.00197935	9.61261e-05	0.00147474
29009	0.000629303	0.000881531	0.00198302	0.00255049
29011	0.00161048	0.00324709	0.00180995	0.00158033
29013	0.00422047	0.00290204	0.00189186	0.00124411
29015	0.00387267	0.0013234	0.000104134	0.00151203
29017	0.019593	0.0145301	0.00158033	0.00475594
29019	8.86519e-05	6.23801e-05	0.000170939	0.000360456
29021	0.000293403	0.000178449	0.000230214	0.000596854
29023	0.000788959	0.000269203	0.000390913	0.00135787
29025	0.0248971	0.00220007	0.000529591	0.000118161
29027	0.00646146	0.0013244	0.000703207	0.001998
29029	0.000212491	0.000352105	0.00116207	0.000913798
29031	0.000177293	0.000176424	0.000595478	0.0014957
29033	0.00200464	0.00131066	0.000711136	0.00103082
29035	0.00411794	0.00290774	0.0041708	0.00636475
29037	0.00461858	0.00302236	0.000161234	0.000219678
29039	0.00211639	0.00367877	0.0016284	0.00142428
29041	0.0063403	0.00459298	0.00115997	0.00360957
29043	0.00321232	0.00249632	0.0018867	0.000878702
29045	0.00736341	0.00218221	0.0028566	0.00381598
29047	0.00425472	0.00110729	0.000280538	0.000303433
29049	0.00883257	0.00982697	0.0013512	0.000703447
29051	0.000786726	0.000202695	0.000135628	0.000931945
29053	0.00136791	0.00429008	0.00126219	0.000985222
29055	0.00198746	0.00384494	0.00161798	0.00324638
29057	0.00111848	0.00494998	0.00545507	0.00403124
29059	0.00936713	0.00448872	0.000129149	0.00315395
29061	0.00502777	0.00307717	0.00123134	0.00207433
29063	0.006908	0.0122648	0.00180995	0.000290487
29065	0.00112732	0.00144328	0.00260163	0.00297721
29067	0.0021145	0.00171016	0.00445696	0.00707339
29069	0.000492157	0.000892801	0.000856103	0.00206556
29071	0.000539217	0.00292255	0.000810348	0.000543121
29073	0.00253678	0.00177474	0.00147297	0.00162526
29075	0.00373433	0.000876846	0.00192261	0.00108719
29077	0.000671402	0.000310903	0.000233359	0.000251546
29079	0.00197243	0.00116044	0.00046941	0.000148743
29081	0.000752926	0.00133297	0.000425849	0.00137862
29083	0.00178854	0.000840706	0.00145338	0.000907382
29085	0.0146031	0.00721184	0.00153453	0.00474308
29087	0.00294828	0.00166357	0.00310485	0.00244282
29089	0.0179527	0.00235749	0.00108719	0.00162526
29091	0.000116888	0.000130133	0.000530846	0.00159992
29093	0.00631678	0.00379994	0.00272745	0.00171556
29095	0.186117	0.000149467	6.43371e-05	0.000233692
29097	0.000702017	0.000389357	7.87092e-05	0.000493413
29099	0.00240044	0.000996717	0.000282265	0.000381964
29101	0.00201073	0.000261987	0.000221274	0.000565271
29103	0.00221809	0.00609183	0.00310421	0.002537
29105	0.000330466	0.00114294	0.000789328	0.00242847
29107	0.00629645	0.0013986	0.00152824	0.00234985
29109	0.00371859	0.00132778	0.000339886	0.00181012
29111	0.00351521	0.00281346	0.00122228	0.000445931
29113	0.00248923	0.00499848	0.000789328	0.000248247
29115	0.00125308	0.000666294	0.000650135	0.00124262
29117	0.000781117	0.000304231	0.00149994	0.00149994
29119	0.00393447	0.00405013	0.00155955	0.00251232
29121	0.000931882	0.000925217	0.001554	0.00145399
29123	0.00712943	0.00214135	0.00230174	0.00259909
29125	0.00867563	0.0168739	0.00316183	0.00647126
29127	0.000820934	0.000787521	0.00080032	0.000730871
29129	0.0115273	0.00247874	0.00414479	0.001443
29131	0.00233206	0.00462499	0.00111347	0.00087184
29133	0.00687051	0.00312429	0.00142428	0.00184471
29135	0.00912488	0.00226105	0.00158033	0.00355161
29137	0.00332878	0.0154643	0.00298601	0.00324623
29139	0.00227571	0.00180059	0.0011988	0.00170321
29141	0.00121635	0.00257424	0.000196136	0.00219587
29143	0.000706669	0.00266212	0.000777001	0.00239316
29145	0.00368971	0.00230011	0.0017684	0.00186097
29147	0.000235968	0.000215417	4.82276e-05	0.00089955
29149	0.001424	0.00115386	0.00226407	0.00440954
29151	0.0116572	0.00448773	0.000875529	0.00418594
29153	0.00359473	0.00284821	0.00276167	0.00172968
29155	0.00270801	0.00116932	0.000463338	0.00331994
29157	0.000987607	0.001428	0.00142428	0.000875529
29159	0.000576065	0.000232449	0.000552087	0.00135381
29161	0.000249852	0.000601426	0	0.000831418
29163	0.00182267	0.000983393	0.00133887	0.00188761
29165	0.00231253	0.00332371	0.000262024	0.000232207
29167	0.00524617	0.00268501	0.000885454	0.0021078
29169	0.000219914	0.000250991	6.57467e-06	0.000506768
29171	0.00612856	0.00717488	0.000616333	0.0020202
29173	0.00153963	0.00291071	0.001443	0.00331042
29175	0.00228703	0.000556675	0.000831418	0.00215757
29177	0.00848737	0.00109151	0.00114668	0.00167627
29179	0.00103655	0.00429859	0.00101189	0.00197128
29181	0.0046718	0.0020722	0.00321142	0.0017791
29183	0.00101342	0.00197239	4.22259e-05	4.60372e-05
29185	0.00451709	0.00183131	0.00161616	0.00438346
29186	0.00111194	0.00452604	0.00102564	0.000375587
29187	0.000649566	0.000622765	0.000262895	0.00185858
29189	0.278727	0.000522823	3.13987e-05	0.000169176
29195	0.000258887	0.000142807	0.000425849	0.000425849
29197	0.00455759	0.0102543	0.000917263	0.0012282
29199	0.00228158	0.00162441	0.00245048	0.00263653
29201	0.00197224	0.000948415	0.000215417	0.000985796
29203	0.00204783	0.00180572	0.00230805	0.00766587
29205	0.00125854	0.00265036	0	0.000397062
29207	0.00140206	0.000789721	0.000384887	0.00303252
29209	0.0189213	0.00298242	0.00419471	0.00210837
29211	0.00274476	0.00197347	0.00143859	0.00166821
29213	0.00138601	0.000893118	0.00136341	0.00176094
29215	0.00135294	0.00232266	0.00114286	0.00190476
29217	0.00092467	0.000663592	0.000128033	0.00208709
29219	0.00107758	0.0183463	0.00253767	0.0010182
29221	0.0035618	0.0042939	0.00194518	0.00149925
29223	0.0145992	0.00129416	0.00182461	0.00426743
29225	0.0074629	0.00256194	0.0025565	0.0015575
29227	0.0102714	0.0119518	0.00582121	0.00659341
29229	0.00234212	0.0018352	0.00175059	0.00297287
29510	0.314262	0.00100311	2.5098e-05	0.000227926
30001	0.000139678	0.000255614	0.00342319	0.00186637
30003	0.00107179	0.000435942	0.00581114	0.00503894
30005	0.000293994	0.000550596	0.0070373	0.00330943
30007	0.00424776	0.00994605	0.00780742	0.00485175
30009	0.00738063	0.00343371	0.00294046	0.00294046
30011	0.0011039	0.00100539	0.00387097	0.00387097
30013	1.40505e-05	9.64948e-06	0.000492232	0.000420509
30015	0.00232152	0.00276918	0.00888889	0.0024024
30017	8.90948e-05	0.000124757	0.000260213	0
30019	0.00030089	0.000512829	0.0133333	0
30021	9.93624e-05	0.000263274	0.000192938	0.00316183
30023	0.00141812	0.004705	0.00408163	0.00494743
30025	0.000313926	0.000487309	0.00316183	0.00276167
30027	7.59476e-05	8.35279e-05	0.000782269	0.000277855
30029	1.2619e-05	2.37342e-05	0.00216033	0.000593027
30031	5.41872e-05	4.08942e-05	0.000704818	0.000429949
30033	0.000846004	0.000963496	0	0.00250627
30035	0.000115267	0.000362017	0	0.0023912
30037	0.00982445	0.00918897	0.00309598	0.0121457
30039	0.00317045	0.00147824	0.00765446	0.00581114
30041	0.000159826	0.00018934	0.0011544	0.000835422
30043	0.0143887	0.00420793	0.00595647	0.00393627
30045	0.00196583	0.000567665	0.00127714	0.00779727
30047	0.000317067	0.000190398	0.002886	0.002886
30049	9.20546e-05	2.64877e-05	0.000361386	0.000752294
30051	0.000810901	0.000671256	0.00380952	0.00380952
30053	0.000189883	0.000204565	0.00432173	0.00693816
30055	0.00166854	0.000497161	0.00779727	0.0148148
30057	0.00198105	0.00178272	0.0039984	0.00244158
30059	0.000527563	0.00138415	0.00717949	0.00569801
30061	0.00764777	0.00376997	0.0027414	0.0110558
30063	0.000171313	2.57109e-05	0.000665412	0.000859581
30065	0.00467298	0.0150201	0.00659341	0.00582121
30067	0.00164715	0.000630969	0.00318918	0.00297287
30069	0.00111069	0.0371846	0.0222222	0.00512821
30071	0.00017408	0.000633968	0	0.00295567
30073	0.000750954	0.00149245	0.00745342	0.0031746
30075	0.000326812	0.000831203	0.00295567	0.00184332
30077	0.00163413	0.00158985	0.011535	0.00408163
30079	0.00266881	0.0065847	0.00207039	0.0167224
30081	0.00155171	0.0006833	0.000821608	0.00165622
30083	0.000109431	0.000809444	0.00126984	0.00117216
30085	0.000555365	0.000483305	0.00200736	0.000277855
30087	0.000601226	0.000439541	0.000493827	0.00403124
30089	0.000537293	0.000256255	0.00489117	0.00536398
30091	8.45293e-05	0.00048121	0.00184332	0.00387097
30093	9.69603e-05	0.000291554	0.000370782	0.00187003
30095	0.00455352	0.00986668	0.00360957	0.0024551
30097	0.00194263	0.00114583	0.00846945	0.0073571
30099	0.00242623	0.000870722	0.00571755	0.00407955
30101	0.000772014	0.0022789	0.00743746	0.00301659
30103	0.00230283	0.00294379	0.014652	0.00952381
30105	0.000582852	0.000258757	0.00780488	0.00780488
30107	0.000634018	0.00088369	0.00501792	0.0126984
30109	0.00328784	0.0015396	0.0142602	0.00484848
30111	3.14731e-05	2.61577e-05	0.000270414	0.000270414
31001	0.000199661	0.000726481	0.000502492	0.00275311
31003	0.00229716	0.00103176	0.0011544	0.0031746
31005	0.0101834	0.00294331	0	0.0121457
31007	0.0324255	0.0029144	0.0133333	0.00941176
31009	0.00436231	0.0225298	0	0.00701754
31011	0.00104095	0.00107834	0.00172951	0.00172951
31013	0.000100023	0.000180337	0.00218759	0.00167715
31015	0.00174465	0.000376302	0.00451322	0.00451322
31017	0.000474051	0.000306534	0.00637959	0.00974659
31019	0.000275021	0.000122054	0.000774479	0.000681908
31021	0.00526146	0.00382611	0.000229621	0.0013986
31023	0.00634627	0.00173603	0.000959386	0.00434594
31025	0.0178443	0.00377456	0.00189934	0.00147362
31027	0.00187372	0.000698619	0.000650054	0.000650054
31029	0.000275976	0.000644871	0.00103199	0.00301659
31031	0.000638085	0.000244387	0.00258465	0.00534581
31033	0.000292704	0.000278597	0.00107354	0.00326112
31035	0.00478994	0.00166061	0.0012282	0.00255754
31037	0.00380261	0.00288737	0.000260213	0.0031746
31039	0.000505547	0.000663421	0	0.00226757
31041	0.000195874	0.000332721	0.00136402	0.000966962
31043	0.00359179	0.00137197	0.000820973	0.00184338
31045	0.000185858	0.000222208	0.00197128	0.00101189
31047	0.000215033	0.000229632	8.26515e-05	0.00124262
31049	0.00638662	0.0151473	0.00613027	0.00613027
31051	0.00592531	0.00207232	0.0042618	0.00108719
31053	0.00126573	0.000595831	0.0011342	0.00135729
31055	0.00453368	0.000327228	9.20175e-05	5.98276e-05
31057	0.00091702	0.00136274	0.00173913	0.00275862
31059	0.00207772	0.000991196	0.00102564	0.000782269
31061	0.00528287	0.00145118	0.00218221	0.00451322
31063	0.00141967	0.00150227	0.00219394	0.00167715
31065	0.000617131	0.00199189	0.00115447	0.00458565
31067	0.000670591	0.0019209	0.00102852	0.00167627
31069	0.000379512	0.000823445	0.00822562	0.00648649
31071	0.000474179	0.00186631	0.00330943	0.00822562
31073	0.0185724	0.00105251	0.00238949	0.0132827
31075	0.00238144	0.00346715	0.0108932	0.00322061
31077	0.0013063	0.00509809	0.000834376	0.00155682
31079	0.000223891	0.000177356	0	0.00130222
31081	0.00301449	0.00383254	0.000784314	0.00180995
31083	0.00268818	0.00227041	0	0.002537
31085	0.00319207	0.0162224	0	0.00250627
31087	0.00997928	0.00285321	0.00167715	0.00908456
31089	0.000120408	6.33628e-05	0.00107354	0.00176367
31091	0.0086716	0.00369269	0.00631579	0.00631579
31093	0.0069362	0.00897979	0.00551378	0.00186637
31095	0.00341494	0.00180255	0.00321142	0.00321142
31097	0.00725125	0.00315018	0.00172951	0.00372055
31099	0.0195893	0.00561497	0.00239171	0.00276167
31101	0.000400859	0.000372955	0.0011599	0.00432173
31103	0.0016344	0.00292767	0.0108932	0.019943
31105	0.000737132	0.000709242	0.00494743	0.00592495
31107	0.000725408	0.000220126	0.000192938	0.000613371
31109	0.0161264	1.33266e-05	0.000287492	0.000198063
31111	3.23244e-05	5.6332e-05	0.000529638	0.000333876
31113	0.00837709	0.00607827	0.00207039	0.00457666
31115	0.00130429	0.00837226	0	0.0292398
31117	0.00801093	0.0303444	0.00701754	0.0191388
31119	0.000283755	0.000202118	0.000544045	0.00165631
31121	0.0076563	0.00365771	0.00508701	0.00245048
31123	0.0025262	0.00163693	0.00606061	0.00703812
31125	0.00590191	0.0024393	0.000318979	0.00186637
31127	0.00214864	0.00079548	0.00011657	0.00381634
31129	0.00139799	0.000923732	0	0.00434594
31131	0.00333865	0.000908772	0.00150376	0.00328286
31133	0.00275721	0.00265327	0.00659341	0.00294599
31135	0.000873816	0.00253102	0.00364742	0.00155682
31137	0.000761935	0.00139053	0.000370782	0.00405762
31139	0.0122285	0.0010059	0.00276167	0.00515287
31141	0.000388616	0.000186573	0.00114371	0.0010235
31143	0.0102652	0.00193233	0.00294046	0.0046176
31145	0.000158579	0.000118308	0.00154775	0.00298007
31147	0.00191862	0.00129821	0.00160739	0.000917263
31149	0.00167406	0.00102902	0.0101112	0.0101112
31151	0.0026639	0.00835128	0.000320667	0
31153	0.0160748	0.0014877	0.000637836	0.000693287
31155	0.00802922	0.00462477	0.000312663	0.000445991
31157	0.000150525	7.26635e-05	0.000885936	0.00107453
31159	0.00944965	0.000566879	0.000520264	0.00226227
31161	0.000840481	0.00136725	0.00108401	0.00501792
31163	0.00195433	0.00833129	0.00108401	0.0031746
31165	0.0120911	0.013324	0.00768049	0.0172043
31167	0.0100273	0.00896605	0.00142383	0.00265781
31169	0.00106269	0.000386262	0.00274783	0.00340987
31171	0.00320853	0.00378177	0.00127714	0.00449775
31173	0.00243717	0.00766837	0.0025974	0.00371058
31175	0.000452078	0.00161967	0.00287522	0
31177	0.00476438	0.00148665	0.000463349	0.00090735
31179	0.00234388	0.00116123	0.00126984	0.00017316
31181	0.00507813	0.00114939	0.00155682	0.00287522
31183	0.00184783	0.00420956	0.00207039	0.00457666
31185	0.000505029	0.000429062	0.00066538	0.00161695
32001	0.000968378	0.000611832	0.00154775	0.00143232
32003	0.00322201	2.05475e-05	7.74563e-05	2.42181e-05
32005	0.0144559	0.00355951	0.00027697	0.000425713
32007	0.000165169	0.00240081	7.5287e-05	0.000237671
32009	0.00267743	0.0042432	0	0.0514286
32011	0.00517658	0.0328003	0.00569801	0.00500501
32013	0.000533434	0.000325197	0.000529591	0.00154775
32015	0.00675917	0.00447183	0.00330852	0.00450113
32017	0.010019	0.00801712	0.00207039	0.00207039
32019	0.00228431	0.00296243	0.000473821	0.000229621
32021	0.000691952	0.000728979	0.0093617	0.00173913
32023	0.0573919	0.00100884	0.00199495	0.000397062
32027	0.0045962	0.00350921	0.00788022	0.00788022
32029	0.0378784	0.0295732	0.00449775	0.0167224
32031	0.00146635	3.74666e-05	0.000212234	0.000160856
32033	0.000250076	0.00113948	0.00474158	0.000772201
32510	0.00267565	0.0044721	0.000647752	0.00187003
33001	0.000862077	0.000891305	0.000124031	0.00107453
33003	0.000393194	0.000279128	0.00120825	0.00174892
33005	0.000123127	0.000261146	9.91179e-05	0.000623417
33007	0.00081483	0.000306172	0.000569801	0.00145094
33009	0.000679288	0.00028183	9.71039e-05	0.000508518
33011	0.00038863	0.000428152	0.000128514	0.000252907
33013	0.000730052	0.00126183	2.14339e-05	0.000552995
33015	0.00180105	0.000815333	0.000172048	0.000272358
33017	0.00300989	0.000431866	0.000200716	0.00107103
33019	0.00307831	0.00332329	0.000487771	0.0015575
34001	0.000126229	0.000241607	5.87328e-05	0.000469934
34003	0.170665	0.000274171	0.000166737	2.09178e-05
34005	0.316658	0.000621655	0.000182031	0.000209767
34007	0.192144	0.000493931	5.5104e-06	0.000325031
34009	0.000428878	0.00121659	3.08652e-05	0.000382223
34011	0.000269949	0.000504091	0.000703207	4.95958e-05
34013	0.548036	0.000546976	0.000110442	0.00010779
34015	0.000627682	0.000563779	0.00010009	0.00048443
34017	0.0993253	0.00230483	4.20635e-05	0.000165044
34019	0.00247103	0.00309377	6.25068e-05	0.00033758
34021	0.156068	0.000749758	0	6.23619e-05
34023	0.504577	0.000651252	3.27875e-05	0.000243947
34025	0.0199029	0.000642966	6.78231e-05	8.93522e-05
34027	0.112219	0.000266898	0.000112617	0.000143006
34029	0.558908	0.000249034	9.07252e-06	0.000116621
34031	0.289494	0.00172318	0.000134733	0.000398837
34033	0.00592305	0.00215925	0.000187471	0.000706949
34035	0.00103426	0.00205292	8.82243e-05	4.55467e-05
34037	0.000521939	0.00204028	6.88883e-05	0.000535798
34039	0.200034	0.000381173	5.30912e-06	0.000540181
34041	0.000852173	0.00159304	0.000362572	0.000335244
35001	0.140367	8.3524e-05	0.000152468	0.000347186
35003	0.00169712	0.000855667	0.0093617	0.0187735
35005	5.25377e-05	0.000653413	0.00122462	0.00229885
35006	0.0018728	0.00175311	0.00158616	0.00534581
35007	0.000175081	0.00031975	0.00218938	0.00489117
35009	0.000116342	0.000506878	0.000946466	0.00248099
35011	0.000677135	0.0021021	0.00127714	0.00275862
35013	0.00109972	0.000379633	2.6571e-05	0.000981997
35015	8.99089e-05	0.000640304	0.00229885	0.000427693
35017	5.62599e-05	0.000134967	0.00257874	0.00418594
35019	0.00159052	0.00148531	0.00111317	0.00942761
35021	0.00800445	0.0122642	0.00560224	0.00952381
35023	0.0016227	0.00380772	0.00549073	0.0093617
35025	5.20139e-05	9.67533e-05	0.000698191	0.000544045
35027	0.000184229	0.000912296	0.000619195	0.00321142
35028	0.00362406	0.000635868	0.000842993	0.000520201
35029	0.000223741	0.000480345	0.00149745	0
35031	0.000252384	0.000221466	0.00154913	0.00234577
35033	0.00232008	0.00646856	0.00127714	0.0108932
35035	0.000266076	0.000245499	0	0.00322546
35037	0.000289208	0.000449413	0.000548747	0.00570162
35039	0.00100272	0.00167912	0.00140351	0.00350877
35041	0.0010371	0.0054952	0.00355161	0.00320856
35043	0.0145098	0.00401233	0.000477897	0.000423829
35045	9.87145e-05	3.265e-05	0.000226133	0
35047	0.00268684	0.000326739	0.00174165	0.0039356
35049	0.000308577	0.000228404	0.000428093	0.000259955
35051	0.000387843	0.000443196	0.0161172	0.025641
35053	0.00137667	0.00110656	0.000959386	0.000959386
35055	6.87048e-05	9.6557e-05	0.00124262	0.00295818
35057	0.00648554	0.00397324	0.00162526	0.0066642
35059	0.00119852	0.00246261	0	0.00184332
35061	0.00195389	0.00373281	0.000529591	0
36001	0.205282	0.000259278	1.87511e-05	0.000307293
36003	0.000221849	0.000201414	9.52177e-05	0.000339896
36005	0.0228766	0.0018136	0.000375592	0.000130408
36007	4.75322e-05	5.27938e-05	5.21424e-05	0.000261457
36009	0.000904596	0.000148381	0.000176581	0.000519555
36011	0.000646968	0.000348422	4.66799e-05	0.00075231
36013	0.000126509	2.72037e-05	0.000135628	0.000520531
36015	0.00103143	0.000205993	0.000529414	0.000305054
36017	0.00039824	0.000486083	0.000497829	0.000918914
36019	0.000114489	7.29709e-05	0.000470857	0.0027377
36021	0.000687006	0.00095409	4.75952e-05	0.000895799
36023	0.00137232	0.000304713	0	0.000946466
36025	0.000442169	0.000601888	3.30306e-05	0.000498562
36027	0.00095993	0.000211804	2.68945e-05	0.00038898
36029	0.517253	3.38622e-05	6.51803e-05	0.000134141
36031	0.000526852	0.000492906	0.000671645	0.00137682
36033	0.000449328	0.00075024	0.0004884	0.0004884
36035	0.000506216	0.00133646	0.000282785	0.0013113
36037	0.0017819	0.00171466	0.000403694	0.000514106
36039	0.00152765	0.00202035	0.000371316	0.000711201
36041	0.00119806	0.0029057	0.000229621	0.000229621
36043	0.000748077	0.00219507	0.000181613	0.00029577
36045	4.87711e-05	7.03334e-05	0.000460169	0.00014503
36047	0.27763	0.00095587	0.000314235	0.000176165
36049	0.000909271	0.00259817	0.000761905	0.00126316
36051	0.00088248	0.000732312	0.00107103	0.000467918
36053	0.00126249	0.000779538	0.000441684	0.00107987
36055	0.0737041	2.6451e-05	0.000105884	0.000226439
36057	0.00102212	0.00223346	0.000390909	0.000655581
36059	0.192757	0.000291204	4.77988e-05	0.000133631
36061	0.452707	0.000609577	5.00023e-05	0.000131006
36063	0.00369919	0.00314302	2.31144e-05	0.00067514
36065	0.000182012	4.82465e-05	5.97294e-05	0.000519943
36067	0.291801	2.18947e-05	3.90762e-05	0.000289841
36069	0.00147514	0.00135127	9.33859e-05	0.000985222
36071	0.000390666	0.00024338	2.07769e-05	0.000424621
36073	0.00265419	0.00389732	0.000355809	0.000825219
36075	0.00487422	0.000487042	1.82632e-05	0.000546137
36077	0.000210499	0.000275809	2.10424e-05	0.000489149
36079	0.00245368	0.00419112	4.69153e-05	0.000730871
36081	0.251795	0.00159296	7.15226e-05	9.60304e-05
36083	0.000544655	0.00166051	0.000173306	0.000173306
36085	0.00208825	0.00435577	0.000135971	0.000508352
36087	0.000371775	0.00121534	4.85714e-05	0.0002095
36089	5.5595e-05	0.000146051	0.000127516	0.000582706
36091	0.000840349	0.00305547	0.000258128	0.000718753
36093	0.00208084	0.000725018	0.000205166	0
36095	0.000872149	0.00112527	0.000250115	0.000520264
36097	0.0048045	0.00196679	0.000106581	0.00177922
36099	0.00281516	0.00273264	7.69527e-05	0.000162377
36101	0.000629239	0.000158435	0.000165555	0.000403707
36103	0.256535	0.000189253	2.43518e-05	0.000120726
36105	0.001194	0.000495642	4.00593e-05	0
36107	0.00207468	0.00228812	0.000175554	0.00102342
36109	0.000165675	8.80536e-05	0.000248793	0.000426171
36111	0.000667816	0.000288451	0.000203718	0.000182916
36113	0.00126673	0.000783332	0.000319072	0.000455941
36115	0.00296474	0.00348982	0.000186074	0.000800819
36117	0.000528504	0.00243075	0.000103839	0.000502492
36119	0.0956048	0.000106157	3.70342e-05	0.000266659
36121	0.00275187	0.00118492	0.000282785	0.000602669
36123	0.000716668	0.00227728	0.000267213	0.000763609
37001	0.00052199	0.00183435	0.000233315	0.00115395
37003	0.000957001	0.00148358	0.00064257	0.00340987
37005	0.000878575	0.00188217	0.0011599	0.00115447
37007	0.00418412	0.00213863	0.000869457	0.00361729
37009	0.00165451	0.00214121	0.000313652	0.00205561
37011	0.00133221	0.0036115	0.00166834	0.00234481
37013	0.00174689	0.000408431	0.00022853	0.00117639
37015	0.00690822	0.0023456	0.000676991	0.00298601
37017	0.0104276	0.00436017	0.00150038	0.000647752
37019	0.000151955	0.00155337	0.000416574	0.000675388
37021	0.000132364	0.000208226	8.40189e-05	0.000320647
37023	0.00155601	0.000390194	0.000864841	0.00161415
37025	0.0045212	0.00381841	0.000705818	0.000792381
37027	0.00199804	0.00062185	0.00051899	0.00148818
37029	0.017279	0.0497455	0.00219394	0.00182399
37031	0.00067984	0.000112806	0.000248133	0.000207058
37033	0.00580736	0.017226	0.0016284	0.00381598
37035	0.000371645	0.000335625	0.000237045	0.000349563
37037	0.00658927	0.00194425	0.000824897	0.000195224
37039	0.000692697	0.000860638	0.000103536	0.00278301
37041	0.00113713	0.00571671	0.000520201	0.00134741
37043	0.0195585	0.00905214	0.00162526	0.0042618
37045	0.0015662	0.000427382	0.000286526	0.00163286
37047	0.000465741	0.000654667	0.000959651	0.00199723
37049	0.000186606	0.000192537	0.000770403	0.000983941
37051	0.00636885	0.000886375	0.000122512	0.000285876
37053	0.0158072	0.00646703	0.000506009	0.00256016
37055	0.000516901	9.48797e-05	0.000190653	0.00146193
37057	0.0030276	0.00608026	0.000438789	0.000598395
37059	0.00913429	0.0049349	0.000118161	0.000118161
37061	0.000986195	0.00122443	0.000854869	0.00196834
37063	0.00878857	0.00122573	2.26372e-05	0.000252851
37065	0.00145783	0.00299032	0.000195762	0.00292775
37067	0.218362	0.000288523	1.22937e-05	0.00025341
37069	0.0185035	0.00348127	0.000878679	0.00121581
37071	0.00566275	0.0021687	0.000168579	0.000697246
37073	0.0121786	0.048756	0.00186761	0.00071314
37075	0.000915265	0.00379017	0.00106973	0.00470958
37077	0.0128324	0.00568617	0.00175012	0.00124411
37079	0.00753382	0.0117235	0.00239171	0.000343053
37081	0.011693	0.000164593	3.46629e-05	0.000117643
37083	0.000947465	0.00153452	4.10931e-05	8.54518e-05
37085	0.0168064	0.0155514	0.000594177	0.000356506
37087	0.000155761	0.000356475	0.000493566	0.00126776
37089	0.000695499	0.00396168	0.000120218	0.00131136
37091	0.0035786	0.00177327	0.000775144	0.001505
37093	0.0620674	0.023493	0.000337553	0.000520201
37095	0.0012313	0.00275392	0.00667694	0.0087668
37097	0.00187058	0.000961695	0.000446277	0.00015898
37099	0.00126316	0.00108591	0.000951992	0.00158053
37101	0.0228251	0.000486077	0.00132667	0.000599108
37103	0.0219727	0.0183923	0.00184453	0.00386473
37105	0.00522991	0.00161114	0.001008	0.00135787
37107	0.000457492	0.00152164	0.00060311	0.00195648
37109	0.00434158	0.0068831	0.000216647	9.01023e-05
37111	0.000926626	0.000887612	0.000885454	0.00195906
37113	0.000463769	0.000336496	0.00101303	0.00245237
37115	0.00340608	0.00173223	0.000108519	0.00427932
37117	0.00723607	0.00127441	0.00122234	0.00259909
37119	0.0400643	0.000249368	8.10293e-06	5.2302e-05
37121	0.0018144	0.00242785	0.000529591	0.00196818
37123	0.00117388	0.00139212	0.00154301	0.00274181
37125	0.000718486	0.00125441	0.000315849	0.00122605
37127	0.00140065	0.000281278	0.000105265	0.00106911
37129	8.69007e-05	0.000210274	0.000186988	6.12664e-05
37131	0.00477548	0.009757	4.44464e-05	0.00206509
37133	0.000105392	0.000111433	0.000367916	0.000282073
37135	0.00330501	0.00460794	6.47174e-05	0.000580633
37137	0.0016333	0.00178647	0.0028566	0.000297354
37139	0.000562317	0.00149902	0.000428528	0.000372273
37141	0.00223058	0.0029735	0.000273504	0.00161798
37143	0.0106581	0.00687388	0.0011988	0.000504414
37145	0.00585688	0.00481436	0.000985464	0.0010896
37147	9.26229e-05	0.00013632	0.000125108	0.000346735
37149	0.00317568	0.00459467	0.000696621	0.00074638
37151	0.00058536	0.000159948	0.00057044	0.00101212
37153	0.0015685	0.000401707	0.00054882	0.0011568
37155	0.00114588	0.000507692	3.95093e-05	0.000942011
37157	0.00939553	0.000491575	0.000541487	0.000932401
37159	0.000856525	0.000708227	0.000117673	0.000681765
37161	0.000188078	0.000998038	0.000211051	0.00105703
37163	0.0017036	0.000942613	0.000474608	0.000189072
37165	0.00185594	0.00153724	0	0
37167	0.0024465	0.000762997	0.000172265	0.000361337
37169	0.00181171	0.00433257	0.00023933	0.00207951
37171	0.000451734	0.0005949	0.000306602	0.000816327
37173	0.00857789	0.004459	0.000613371	0.00364842
37175	0.00113331	0.00241756	0.000931858	0.00382143
37177	0.00922983	0.0140999	0.00103199	0.00474158
37179	0.00666027	0.00164676	2.84815e-05	0.000219391
37181	0.00364115	0.00215946	0.000233304	0.00143934
37183	0.806236	0.000190243	0.000181451	0.000208452
37185	0.012107	0.00827826	0.00127861	0.000520201
37187	0.00305463	0.00381182	0.00134741	0.00295461
37189	0.00043843	0.000223178	0	0.000808484
37191	0.000471024	0.000322159	0.000246422	0.000998731
37193	9.26576e-05	0.000438231	0.000765387	0.00216063
37195	0.000686435	0.000474135	0.000541487	0.000544045
37197	0.00353353	0.00119427	0.00120946	0.00165622
37199	0.000691667	0.00393318	0.000676002	0.00521677
38001	0.00173323	0.00251843	0	0.001638
38003	0.000997272	0.000306984	0.00191241	0.00027697
38005	0.00134264	0.000478043	0.00186637	0.00216372
38007	0.00504471	0.0243739	0.00111235	0.00387097
38009	0.00199876	0.002438	0.0024024	0.0034188
38011	0.00039344	0.000511718	0.0140056	0.00182399
38013	0.00100253	0.00723515	0.00569801	0.000625391
38015	0.000370617	8.44365e-05	0.000316781	0.000250957
38017	0.000120353	2.52508e-05	0.000107517	0.000285642
38019	0.000552715	0.0013184	0.00188561	0.000567215
38021	0.000467295	0.000337536	0.000343053	0.000343053
38023	0.000925566	0.00354265	0	0.00561347
38025	0.00229693	0.00379404	0.0126984	0.00704607
38027	0.00421368	0.00349878	0.00155682	0.00131839
38029	0.000552952	0.00160805	0.0042328	0.0014652
38031	0.00172355	0.00101123	0.00108401	0.00167715
38033	0.00135652	0.000758736	0.000772201	0.00571429
38035	0.000160031	0.000151243	0.000546039	0.000572071
38037	0.001456	0.00168923	0.00184332	0.00364742
38039	0.000549796	0.000665335	0.001638	0.00131839
38041	0.00173932	0.00457617	0.00208986	0.000977517
38043	0.00125164	0.000740355	0.00613027	0.0017094
38045	0.00133554	0.000672127	0.00408163	0.00040016
38047	0.000812576	0.00618319	0.00184332	0
38049	0.0106488	0.00732337	0.00107962	0.00251177
38051	0.000311605	0.000490712	0.00131839	0.00500501
38053	0.00244817	0.00443795	0.00372055	0.00652905
38055	0.00258119	0.00338173	0.00054401	0.00154301
38057	0.00025059	0.00127539	0.00442758	0.00208634
38059	0.0220656	0.00139443	0.00030027	0.000521975
38061	0.00232264	0.00757435	0.00130719	0.00763942
38063	0.00392497	0.00318947	0.000834376	0.00218221
38065	0.00967321	0.0835151	0	0.0120301
38067	0.00171695	0.000316198	0.00231437	0.000611154
38069	0.000736962	0.00258173	0.00295639	0.00534759
38071	0.000240858	0.00016335	0.000950344	0.00244959
38073	0.00190174	0.00210719	0.00338655	0.00167715
38075	0.00336962	0.00785593	0.00457666	0.00457666
38077	0.00227172	0.00105431	0.000918274	0.000629673
38079	0.000134877	0.000479306	0.00154739	0.00111317
38081	0.00441069	0.00471836	0.00557414	0.00703934
38083	0.00241129	0.00534226	0.00238949	0.00184332
38085	0.00276788	0.00756149	0.0087146	0.00632511
[truncated: 1,109 more rows]

## Sheet: Fig8
Node	absolute rewiring(2006-2010)	relative rewiring(2006-2010)	absolute rewiring(2010-2012)	relative rewiring(2010-2012)	Discipline
1	0.634852	0.57249	0.354503	0.272632	Discipline2
2	0.465478	0.302062	0.559041	0.330395	Discipline4
3	0.402386	-0.111194	0.440983	0.283645	Discipline4
4	0.634852	0.420886	0.457674	0.288364	Discipline1
5	0.452277	0.258938	0.402386	0.272323	Discipline1
6	0.351819	0.0744692	0.183503	0.140566	Discipline4
7	0.607768	0.597523	0.4453	0.212155	Discipline2
9	0.591752	0.230581	0.377829	0.328413	Discipline3
10	0.80755	0.287263	0.477767	0.369969	Discipline3
12	0.450028	0.0880343	0.292893	0.228498	Discipline4
13	0.552786	0.335539	0.111477	0.12656	Discipline1
14	0.7	0.570459	0.188893	0.157203	Discipline1
15	0.513466	0.102142	0.222013	0.199453	Discipline3
16	0.350481	0.124791	0.314006	0.174397	Others
17	0.292893	-0.0425539	0.552786	0.321012	Discipline3
18	0.666667	0.295593	0.292893	0.161194	Others
19	0.599108	0.218916	0.37639	0.157645	Discipline3
21	0.396977	0.0416718	0.342404	0.138282	Others

## Sheet: Fig9
Node	absolute rewiring(2006-2010)	changes in density(2006-2010)	absolute rewiring(2010-2012)	changes in density(2010-2012)
1	0.634852	1.16667	0.354503	1.0453
2	0.465478	1.28571	0.559041	1.13821
3	0.402386	0.9	0.440983	1.20968
4	0.634852	1.07143	0.457674	1.13131
5	0.452277	1.28571	0.402386	1.11594
6	0.351819	1.07143	0.183503	1.02162
7	0.607768	1.38462	0.4453	1.05691
9	0.591752	1.19048	0.377829	1.02308
10	0.80755		0.477767	1.21622
12	0.450028	1.08	0.292893	1.01626
13	0.552786	1.2069	0.111477	1.01045
14	0.7	1.13333	0.188893	1.0043
15	0.513466	1.03175	0.222013	1.02439
16	0.350481	1.02632	0.314006	1.0254
17	0.292893		0.552786
18	0.666667	1.19048	0.292893	1.02162
19	0.599108	1.15385	0.37639	1.05556
21	0.396977	1	0.342404	1.07317

## Sheet: Regression data
country	CAGR, 2000-2014	GDP pc, 2000	Population density, 2000	absolute rewiring	relative rewiring	Country group
Australia	0.0137778	44313.3	0.396746	0.141826	0.0109996	1
Austria	0.00933717	42001.2	1.98684	0.0542326	-0.00201189	1
Belgium	0.00822061	40170.4	2.52962	0.107335	-0.00141338	1
Canada	0.00957886	43638.3	0.529392	0.0884215	-0.0702684	1
Switzerland	0.00785991	67807.9	2.25952	0.0412856	-0.00742847	1
Germany	0.0125483	37998.4	2.37217	0.0604242	-0.0785288	1
Denmark	0.00650288	55850.6	2.09984	0.105345	-0.00311036	1
France	0.00636077	38460.7	2.04627	0.111084	-0.0525676	1
UK	0.0107831	35576.8	2.38637	0.0529343	-0.0692498	1
Ireland	0.0329338	42945.2	1.74222	0.659653	-0.0329254	1
Italy	-0.00195001	36180.8	2.28692	0.0951773	-0.0576257	1
Japan	0.00834345	42169.7	2.54157	0.0661355	-0.276805	1
Luxembourg	0.00772166	93462.9	2.25418	0.076942	-0.0251148	1
Netherlands	0.00921691	46133.2	2.67369	0.261979	-0.0044798	1
Norway	0.00664758	81709.7	1.08976	0.247176	0.0003098	1
Portugal	0.00444298	21513.5	2.05099	0.233079	0.051235	1
Sweden	0.0140009	44693.7	1.33488	0.140209	-0.0210489	1
Turkey	0.0356252	8237.61	1.91471	0.0513446	-0.000146191	1
USA	0.00999602	45055.8	1.48851	0.112266	-0.3	1
Spain	0.00792208	28335	1.91008	0.290461	-0.00719699	1
Finland	0.0095686	40450.4	1.2303	0.187862	0.00302723	1
Greece	-0.000558482	23275.4	1.9234	0.223748	0.075451	1
Bulgaria	0.044795	3955.28	1.86836	0.293786	0.100953	2
Czech Republic	0.0255988	14806.6	2.12293	0.121018	0.030213	2
Estonia	0.0386428	10108.2	1.51793	0.0969634	0.0375455	2
Croatia	0.0227003	10464.4	1.90265	0.107654	0.0504173	2
Hungary	0.0239849	10490.4	2.05666	0.142886	0.0629458	2
Lithuania	0.0535798	6933.59	1.74688	0.283959	0.145989	2
Latvia	0.0485769	6934.72	1.58054	0.171527	0.00703535	2
Romania	0.04901	4897.42	1.9899	0.222551	0.0616897	2
Russia	0.0339623	6491.01	0.951774	0.18479	0.0357299	2
Slovakia	0.0394656	10296.7	2.04934	0.216845	0.0467293	2
Slovenia	0.0192186	18570.7	1.99456	0.065132	0.0211225	2
Brazil	0.0128918	8778.18	1.32164	0.0214978	0.0244156	3
China(=18.5)	0.08711	1771.74	2.1287	0.114166	0.473068	3
Cyprus	0.00696767	26688	2.00897	0.193309	0.0018719	3
Indonesia	0.0393452	2143.39	2.06734	0.113037	0.00860363	3
India	0.052726	829.359	2.54923	0.0798801	0.0545426	3
Korea	0.0328171	15104.5	2.68783	0.0726875	0.0214924	3
Mexico	0.00589472	8997.43	1.71872	0.0942686	-0.0848852	3
Malta	0.0230954	18306.7	3.08601	0.499331	-0.0285088	3
Poland	0.037049	8525.14	2.0966	0.0709584	0.00577041	3
